# Supplementary material for: Organism-wide cellular dynamics and epigenomic remodeling in mammalian aging
Source: bioRxiv. 2025 May 15:2025.05.12.653376. Preprint. [Version 1] doi: 10.1101/2025.05.12.653376 (PMC12132170; doi:10.1101/2025.05.12.653376)
Supplement: Supplement 1 [file media-1.zip › TableS3.xlsx]

## Sheet: S3
Table S3.List of cell-type-specific peaks, including the counts per million (CPM) value for the most accessible cell type and the mean CPM across all cell types for each peak
Main_cell_type	max.CPM	mean.CPM	peak
Adipocytes	4.26711	0.265183	chr10:22556337-22556838
Adipocytes	4.41607	0.265465	chr12:118007121-118007622
Adipocytes	15.7844	1.10137	chr11:88838607-88839108
Adipocytes	8.5613	0.334396	chr6:36645380-36645881
Adipocytes	3.36715	0.197093	chr2:115647953-115648454
Adipocytes	4.57366	0.284838	chr6:35168256-35168757
Adipocytes	6.56932	0.314506	chr19:17687797-17688298
Adipocytes	19.3226	0.869693	chr12:112489115-112489616
Adipocytes	15.6157	0.891209	chr12:29971736-29972237
Adipocytes	16.0687	1.02681	chr12:29985083-29985584
Adipocytes	13.902	0.973536	chr12:40245582-40246083
Adipocytes	13.0537	0.877476	chr12:72723874-72724375
Adipocytes	7.72905	0.339013	chr6:29282347-29282848
Adipocytes	5.465	0.336373	chr6:29064604-29065105
Adipocytes	7.97897	0.335695	chr6:29062718-29063219
Adipocytes	2.26528	0.124214	chr18:45983776-45984277
Adipocytes	6.08918	0.296951	chr6:29061973-29062474
Adipocytes	4.77679	0.292462	chr19:21425650-21426151
Adipocytes	5.56595	0.257492	chr6:23689761-23690262
Adipocytes	3.39546	0.19276	chr19:27787654-27788155
Adipocytes	4.85928	0.230314	chr19:27523658-27524159
Adipocytes	5.72723	0.216319	chr19:27519629-27520130
Adipocytes	5.04395	0.204803	chr19:25659578-25660079
Adipocytes	4.99347	0.218978	chr19:22178997-22179498
Adipocytes	5.30495	0.260392	chr12:21504700-21505201
Adipocytes	15.6009	1.13561	chr15:78770455-78770956
Adipocytes	3.18371	0.185609	chr18:9625817-9626318
Adipocytes	5.99192	0.259878	chr6:147934434-147934935
Adipocytes	12.0639	0.897478	chr16:24166371-24166872
Adipocytes	15.9949	0.868147	chr16:32237889-32238390
Adipocytes	14.339	0.942396	chr16:32555495-32555996
Adipocytes	3.22064	0.134954	chr13:118306827-118307328
Adipocytes	12.8801	0.876729	chr16:35169360-35169861
Adipocytes	13.6274	1.01668	chr11:76708823-76709324
Adipocytes	17.5584	1.03428	chr11:73274771-73275272
Adipocytes	16.0035	0.977647	chr1:153893711-153894212
Adipocytes	3.10245	0.136504	chr12:95617768-95618269
Adipocytes	1.28038	0.0872912	chr7:86546830-86547331
Adipocytes	5.2951	0.269791	chr12:104387513-104388014
Adipocytes	4.09598	0.15412	chr12:97322189-97322690
Adipocytes	16.9059	1.02164	chr1:193310424-193310925
Adipocytes	12.885	0.952848	chr1:34043811-34044312
Adipocytes	6.79216	0.256483	chr18:9726120-9726621
Adipocytes	17.2913	1.03965	chr1:58382513-58383014
Adipocytes	15.7954	1.00034	chr10:118737024-118737525
Adipocytes	6.60256	0.324219	chr6:52521471-52521972
Adipocytes	3.13693	0.157112	chr13:105080980-105081481
Adipocytes	7.55669	0.338085	chr6:52520768-52521269
Adipocytes	5.03533	0.303268	chr6:52500365-52500866
Adipocytes	3.75988	0.22557	chr2:124532861-124533362
Adipocytes	15.7031	0.982679	chr10:61720292-61720793
Adipocytes	6.96329	0.265102	chr6:52379074-52379575
Adipocytes	7.50498	0.239265	chr2:141734754-141735255
Adipocytes	5.69153	0.229767	chr2:141089571-141090072
Adipocytes	5.64351	0.205249	chr2:136850274-136850775
Adipocytes	1.77899	0.109993	chr18:51326186-51326687
Adipocytes	1.70389	0.0902706	chr8:15593649-15594150
Adipocytes	5.84665	0.204938	chr2:136826705-136827206
Adipocytes	6.00177	0.292847	chr6:47181985-47182486
Adipocytes	4.03688	0.197698	chr2:135319029-135319530
Adipocytes	4.72509	0.228447	chr2:134713235-134713736
Adipocytes	13.5757	0.965295	chr11:26489784-26490285
Adipocytes	5.41083	0.26784	chr6:42712600-42713101
Adipocytes	3.56167	0.216909	chr2:129970458-129970959
Adipocytes	16.1734	0.889548	chr11:63162741-63163242
Adipocytes	10.7145	0.274576	chr6:52403916-52404417
Adipocytes	1.52414	0.0897709	chr7:78588104-78588605
Adipocytes	10.0251	0.313145	chr19:25682664-25683165
Adipocytes	8.1661	0.298578	chr19:25685522-25686023
Adipocytes	2.99658	0.124617	chr17:77739142-77739643
Adipocytes	15.8853	0.985263	chr19:46871005-46871506
Adipocytes	16.6769	1.12391	chr19:56135543-56136044
Adipocytes	4.35821	0.258051	chr12:34397961-34398462
Adipocytes	12.0589	0.900335	chr2:101868620-101869121
Adipocytes	20.1093	1.05863	chr2:11521735-11522236
Adipocytes	3.94332	0.254852	chr6:127298119-127298620
Adipocytes	4.77556	0.295408	chr6:126594401-126594902
Adipocytes	4.92822	0.277463	chr6:126508971-126509472
Adipocytes	3.11846	0.180629	chr13:31585086-31585587
Adipocytes	4.67707	0.293719	chr6:122670730-122671231
Adipocytes	3.81897	0.207496	chr17:91078987-91079488
Adipocytes	3.67862	0.0952258	chr8:96946094-96946595
Adipocytes	4.71401	0.144419	chr1:189467946-189468447
Adipocytes	1.80115	0.114673	chr17:77792063-77792564
Adipocytes	3.9507	0.225606	chr17:90983069-90983570
Adipocytes	2.52998	0.15339	chr1:189433623-189434124
Adipocytes	4.68569	0.298264	chr6:118631350-118631851
Adipocytes	4.75587	0.268282	chr6:118334806-118335307
Adipocytes	15.9062	1.10241	chr2:30378950-30379451
Adipocytes	3.23295	0.188466	chr17:82515962-82516463
Adipocytes	3.06306	0.187141	chr17:82290752-82291253
Adipocytes	14.5618	1.04181	chr2:32256228-32256729
Adipocytes	4.01226	0.237512	chr17:72394499-72395000
Adipocytes	17.7714	1.05589	chr3:10289977-10290478
Adipocytes	5.02302	0.234596	chr17:64878675-64879176
Adipocytes	11.8497	0.871129	chr3:144255490-144255991
Adipocytes	5.36281	0.30256	chr12:41223626-41224127
Adipocytes	17.2112	0.895203	chr3:14872997-14873498
Adipocytes	16.1635	1.16633	chr3:41058213-41058714
Adipocytes	5.08335	0.174557	chr1:189454856-189455357
Adipocytes	11.079	0.313624	chr19:25684988-25685489
Adipocytes	6.78354	0.264636	chr16:51002791-51003292
Adipocytes	12.9392	0.973657	chr19:40506937-40507438
Adipocytes	7.69212	0.24274	chr18:77007365-77007866
Adipocytes	6.78477	0.239746	chr18:76991589-76992090
Adipocytes	4.31266	0.277971	chr15:66124245-66124746
Adipocytes	18.9533	0.925128	chr17:14779306-14779807
Adipocytes	4.45301	0.27087	chr19:25805933-25806434
Adipocytes	14.4227	1.01112	chr17:27883151-27883652
Adipocytes	1.29023	0.0769459	chr8:56728343-56728844
Adipocytes	19.495	1.49258	chr7:25392014-25392515
Adipocytes	5.17322	0.202872	chr18:68449083-68449584
Adipocytes	13.0242	0.940165	chr17:45940059-45940560
Adipocytes	16.6523	1.03652	chr17:46009172-46009673
Adipocytes	1.8664	0.103539	chr18:14012803-14013304
Adipocytes	4.1046	0.258369	chr12:30178360-30178861
Adipocytes	4.52195	0.245014	chr18:58503908-58504409
Adipocytes	19.4851	1.45726	chr7:35172465-35172966
Adipocytes	5.18922	0.33402	chr12:31071175-31071676
Adipocytes	3.98764	0.238658	chr18:53662234-53662735
Adipocytes	4.93069	0.198412	chr18:52490736-52491237
Adipocytes	3.85098	0.220348	chr18:51240919-51241420
Adipocytes	5.30741	0.306182	chr19:27491832-27492333
Adipocytes	4.57489	0.260416	chr19:27513432-27513933
Adipocytes	9.4908	0.275881	chr19:27585474-27585975
Adipocytes	13.2458	0.895402	chr18:77737531-77738032
Adipocytes	7.031	0.293107	chr6:135787720-135788221
Adipocytes	7.03223	0.322908	chr19:28289517-28290018
Adipocytes	9.18056	0.318519	chr6:135762248-135762749
Adipocytes	4.31389	0.265542	chr6:135740786-135741287
Adipocytes	4.46778	0.280859	chr6:135687875-135688376
Adipocytes	12.709	0.890247	chr19:32980075-32980576
Adipocytes	12.1242	0.878233	chr19:40379037-40379538
Adipocytes	4.07259	0.268837	chr12:31098128-31098629
Adipocytes	11.9297	0.896581	chr1:143633126-143633627
Adipocytes	10.733	0.319659	chr12:103824692-103825193
Adipocytes	14.8745	0.887573	chr1:119089818-119090319
Adipocytes	9.79735	0.469584	chr6:94950448-94950949
Adipocytes	12.4209	0.62289	chr7:115939507-115940008
Adipocytes	5.98084	0.337112	chr7:131449051-131449552
Adipocytes	6.23446	0.290305	chr7:129326635-129327136
Adipocytes	8.96511	0.494756	chr7:131906440-131906941
Adipocytes	9.06606	0.58156	chr7:134292677-134293178
Adipocytes	12.8456	0.563404	chr7:35174760-35175261
Adipocytes	12.7336	0.585085	chr7:35175667-35176168
Adipocytes	14.7157	0.533791	chr7:35189683-35190184
Adipocytes	2.09416	0.0971628	chr6:78710134-78710635
Adipocytes	1.85285	0.0962508	chr6:78987859-78988360
Adipocytes	1.52045	0.0913168	chr6:78989142-78989643
Adipocytes	4.06397	0.219465	chr3:29200500-29201001
Adipocytes	16.0318	0.584924	chr7:40906497-40906998
Adipocytes	2.93133	0.153845	chr12:46501647-46502148
Adipocytes	4.29665	0.277091	chr7:124571546-124572047
Adipocytes	7.50868	0.484395	chr7:46772156-46772657
Adipocytes	8.94049	0.46982	chr7:57158131-57158632
Adipocytes	7.48036	0.479184	chr7:57166871-57167372
Adipocytes	1.42073	0.0960176	chr6:96357060-96357561
Adipocytes	7.569	0.475263	chr7:79718804-79719305
Adipocytes	3.8953	0.222725	chr3:157370509-157371010
Adipocytes	2.66663	0.0987304	chr2:106073259-106073760
Adipocytes	1.43919	0.0956463	chr6:98539052-98539553
Adipocytes	4.67338	0.241268	chr3:157369724-157370225
Adipocytes	4.28434	0.191829	chr3:154471187-154471688
Adipocytes	4.10706	0.230363	chr3:154453504-154454005
Adipocytes	7.87925	0.491251	chr7:96591897-96592398
Adipocytes	8.71888	0.518288	chr7:97512258-97512759
Adipocytes	3.80051	0.204222	chr3:152010676-152011177
Adipocytes	9.82813	0.305858	chr7:124491885-124492386
Adipocytes	8.21412	0.536315	chr8:103244096-103244597
Adipocytes	3.04213	0.143507	chr12:45342003-45342504
Adipocytes	8.95526	0.26651	chr11:7820216-7820717
Adipocytes	8.28183	0.568846	chr6:119110245-119110746
Adipocytes	3.90885	0.206738	chr4:109637334-109637835
Adipocytes	4.62906	0.240299	chr4:109575472-109575973
Adipocytes	5.40344	0.317563	chr7:140768021-140768522
Adipocytes	6.24061	0.270771	chr17:4708959-4709460
Adipocytes	10.4499	0.559737	chr6:135767501-135768002
Adipocytes	8.34954	0.544761	chr6:137810107-137810608
Adipocytes	3.38561	0.131734	chr2:147318841-147319342
Adipocytes	4.21047	0.203755	chr4:101115402-101115903
Adipocytes	5.56349	0.195383	chr4:100676450-100676951
Adipocytes	6.16428	0.219291	chr4:100674132-100674633
Adipocytes	5.96361	0.308351	chr18:68426319-68426820
Adipocytes	5.72969	0.305744	chr7:137506846-137507347
Adipocytes	4.46286	0.289158	chr18:68426866-68427367
Adipocytes	5.34681	0.267317	chr9:33425644-33426145
Adipocytes	12.3138	0.500702	chr6:148068731-148069232
Adipocytes	5.30495	0.273668	chr11:72235853-72236354
Adipocytes	8.6364	0.494264	chr6:29065246-29065747
Adipocytes	17.1472	0.628783	chr6:29137381-29137882
Adipocytes	8.73489	0.603257	chr6:30553323-30553824
Adipocytes	1.77899	0.106666	chr2:136509786-136510287
Adipocytes	2.12863	0.116904	chr2:134089179-134089680
Adipocytes	2.1434	0.123065	chr2:134010775-134011276
Adipocytes	4.79403	0.309647	chr11:73225789-73226290
Adipocytes	4.8482	0.322767	chr11:73226931-73227432
Adipocytes	8.63393	0.506045	chr6:38889099-38889600
Adipocytes	13.1165	0.470705	chr6:52410946-52411447
Adipocytes	6.90173	0.468606	chr6:52434721-52435222
Adipocytes	11.7413	0.604614	chr6:59030560-59031061
Adipocytes	7.50252	0.47751	chr6:59032638-59033139
Adipocytes	10.9485	0.601662	chr6:17114777-17115278
Adipocytes	8.92448	0.501671	chr8:106723871-106724372
Adipocytes	3.37823	0.210325	chr3:149625543-149626044
Adipocytes	4.18585	0.206463	chr3:148816016-148816517
Adipocytes	8.42341	0.560637	chr9:26922830-26923331
Adipocytes	5.92667	0.302553	chr7:105497067-105497568
Adipocytes	8.45911	0.582827	chr9:30536936-30537437
Adipocytes	4.70785	0.253747	chr7:104165036-104165537
Adipocytes	1.76175	0.113207	chr19:30732006-30732507
Adipocytes	3.00889	0.130171	chr19:26149184-26149685
Adipocytes	1.9218	0.126697	chr19:22171298-22171799
Adipocytes	5.81218	0.173794	chr1:22910839-22911340
Adipocytes	11.5763	0.518147	chr9:42756950-42757451
Adipocytes	9.73333	0.510254	chr9:45292503-45293004
Adipocytes	6.48314	0.203503	chr2:77847870-77848371
Adipocytes	13.0205	0.523147	chr9:55246328-55246829
Adipocytes	3.48534	0.138432	chr12:90038080-90038581
Adipocytes	2.49304	0.112003	chr19:17992115-17992616
Adipocytes	2.89439	0.178242	chr1:23223965-23224466
Adipocytes	7.70812	0.325948	chr11:96705233-96705734
Adipocytes	5.78755	0.297654	chr6:93320094-93320595
Adipocytes	9.97341	0.328353	chr6:92764237-92764738
Adipocytes	10.2541	0.288648	chr18:84965645-84966146
Adipocytes	1.65341	0.0887124	chr7:57338087-57338588
Adipocytes	3.80051	0.186151	chr2:67352487-67352988
Adipocytes	6.24554	0.316283	chr6:89157443-89157944
Adipocytes	8.19811	0.556831	chr9:85355292-85355793
Adipocytes	9.3997	0.502052	chr9:99190451-99190952
Adipocytes	10.243	0.566673	chr9:99238164-99238665
Adipocytes	1.76914	0.113193	chr18:85472442-85472943
Adipocytes	5.67429	0.260746	chr12:103251856-103252357
Adipocytes	5.28525	0.185069	chr2:45740606-45741107
Adipocytes	3.72541	0.221136	chr2:45691289-45691790
Adipocytes	4.09844	0.22604	chr2:45359437-45359938
Adipocytes	5.70384	0.23891	chr2:70331659-70332160
Adipocytes	5.4256	0.174926	chr1:23235444-23235945
Adipocytes	8.67949	0.573968	chr9:25442938-25443439
Adipocytes	12.6019	0.494523	chr9:25438819-25439320
Adipocytes	6.69121	0.232479	chr3:14841221-14841722
Adipocytes	3.77958	0.224222	chr3:14779153-14779654
Adipocytes	6.68628	0.262736	chr7:119996994-119997495
Adipocytes	3.76111	0.215493	chr3:142186458-142186959
Adipocytes	10.1507	0.473632	chr8:15394669-15395170
Adipocytes	9.29136	0.630841	chr8:22636787-22637288
Adipocytes	8.27321	0.50309	chr8:24516337-24516838
Adipocytes	3.915	0.219851	chr3:136479268-136479769
Adipocytes	10.4191	0.498592	chr8:34589503-34590004
Adipocytes	2.55214	0.132363	chr19:49443627-49444128
Adipocytes	6.00916	0.265211	chr17:4411119-4411620
Adipocytes	10.7872	0.566645	chr8:3654939-3655440
Adipocytes	3.96425	0.208848	chr3:132588084-132588585
Adipocytes	10.6567	0.514194	chr8:46426224-46426725
Adipocytes	9.90816	0.550339	chr8:46433632-46434133
Adipocytes	4.19693	0.220203	chr3:131037060-131037561
Adipocytes	6.47822	0.313117	chr11:89462155-89462656
Adipocytes	7.07532	0.207425	chr2:97492329-97492830
Adipocytes	7.5333	0.183507	chr3:111694709-111695210
Adipocytes	9.51542	0.619483	chr9:111389967-111390468
Adipocytes	6.47822	0.241841	chr3:114544268-114544769
Adipocytes	5.04395	0.305038	chr9:41561053-41561554
Adipocytes	2.5903	0.144204	chr12:7704029-7704530
Adipocytes	7.41511	0.361609	chrX:143448547-143449048
Adipocytes	12.5526	0.538454	chr9:102196795-102197296
Adipocytes	10.8093	0.551668	chr8:93234684-93235185
Adipocytes	12.2301	0.611893	chr8:87314481-87314982
Adipocytes	6.21968	0.319912	chr9:40668942-40669443
Adipocytes	11.3806	0.514411	chr8:83061220-83061721
Adipocytes	7.12826	0.325415	chr15:75578002-75578503
Adipocytes	7.91249	0.511089	chr8:67532056-67532557
Adipocytes	9.40093	0.626759	chr8:93261376-93261877
Adipocytes	14.4129	0.976762	chr4:106276859-106277360
Adipocytes	3.9704	0.184514	chr17:4428151-4428652
Adipocytes	15.1885	1.00047	chr4:114541157-114541658
Adipocytes	2.2025	0.127794	chr15:56130533-56131034
Adipocytes	11.063	0.685808	chr10:61704564-61705065
Adipocytes	6.14705	0.358312	chr8:87049730-87050231
Adipocytes	13.4107	0.733778	chr10:67842829-67843330
Adipocytes	6.31448	0.187412	chr13:85571109-85571610
Adipocytes	4.28188	0.263303	chr17:14778337-14778838
Adipocytes	10.9066	0.770755	chr10:83744622-83745123
Adipocytes	3.07168	0.178462	chr14:28127253-28127754
Adipocytes	11.3326	0.676128	chr10:87718531-87719032
Adipocytes	9.61515	0.292354	chr13:104886236-104886737
Adipocytes	5.31603	0.246011	chr13:77093701-77094202
Adipocytes	7.55792	0.296454	chr13:105072382-105072883
Adipocytes	6.33664	0.397548	chr8:82837933-82838434
Adipocytes	7.89649	0.337596	chr13:105089177-105089678
Adipocytes	10.9952	0.412866	chr8:87318172-87318673
Adipocytes	13.2802	0.836502	chr11:108997742-108998243
Adipocytes	3.47179	0.174503	chr14:33652240-33652741
Adipocytes	20.2164	0.739663	chr11:35723786-35724287
Adipocytes	14.2947	0.637972	chr11:35725989-35726490
Adipocytes	11.1208	0.789918	chr11:35726533-35727034
Adipocytes	16.006	0.659492	chr11:35729097-35729598
Adipocytes	16.2682	0.823307	chr11:44665745-44666246
Adipocytes	10.5151	0.726089	chr11:44924877-44925378
Adipocytes	3.39177	0.123824	chr15:43580635-43581136
Adipocytes	3.01751	0.131264	chr5:57544052-57544553
Adipocytes	15.2882	0.840778	chr11:60033010-60033511
Adipocytes	2.43518	0.0898023	chrX:42309549-42310050
Adipocytes	12.9158	0.775074	chr11:60034236-60034737
Adipocytes	5.21262	0.127608	chr15:3613782-3614283
Adipocytes	17.8022	0.823156	chr11:60071161-60071662
Adipocytes	7.2723	0.290753	chr15:56143005-56143506
Adipocytes	5.8011	0.205076	chr13:49975892-49976393
Adipocytes	5.81464	0.247003	chr13:92035442-92035943
Adipocytes	11.7056	0.801187	chr10:127984604-127985105
Adipocytes	3.80051	0.193144	chr14:39044818-39045319
Adipocytes	13.1497	0.82767	chr1:132938797-132939298
Adipocytes	15.2377	0.687578	chr1:133818517-133819018
Adipocytes	11.5111	0.692588	chr1:134242210-134242711
Adipocytes	5.80725	0.222888	chr14:34040172-34040673
Adipocytes	11.2821	0.736321	chr1:153002600-153003101
Adipocytes	12.1513	0.846709	chr1:153069169-153069670
Adipocytes	9.48095	0.311326	chr5:23141283-23141784
Adipocytes	11.2821	0.402163	chr9:109432926-109433427
Adipocytes	3.47179	0.218995	chr14:28717719-28718220
Adipocytes	10.4203	0.659509	chr1:176724284-176724785
Adipocytes	3.85837	0.204598	chr14:24392042-24392543
Adipocytes	5.01563	0.203186	chr14:23516077-23516578
Adipocytes	2.77251	0.141635	chr14:123075081-123075582
Adipocytes	11.6908	0.643411	chr10:39017966-39018467
Adipocytes	16.9281	0.829189	chr1:184004342-184004843
Adipocytes	5.93529	0.233958	chr14:13621707-13622208
Adipocytes	5.78755	0.325097	chr5:18274737-18275238
Adipocytes	7.1972	0.265016	chr5:18233283-18233784
Adipocytes	6.11011	0.184692	chr14:123058227-123058728
Adipocytes	9.64346	0.416851	chr9:100437134-100437635
Adipocytes	4.49487	0.250785	chr17:16027927-16028428
Adipocytes	2.06461	0.106995	chr15:65082499-65083000
Adipocytes	6.57794	0.328003	chr5:17494740-17495241
Adipocytes	3.23295	0.170223	chr14:13921491-13921992
Adipocytes	1.44166	0.075372	chrX:165398021-165398522
Adipocytes	2.56568	0.13145	chr15:61093989-61094490
Adipocytes	5.9513	0.225061	chr14:115989113-115989614
Adipocytes	1.68665	0.103663	chr15:60450200-60450701
Adipocytes	10.6259	0.686614	chr10:111314988-111315489
Adipocytes	13.2285	0.799919	chr1:185256725-185257226
Adipocytes	4.42346	0.243824	chr13:49566279-49566780
Adipocytes	2.04984	0.132659	chr15:28475194-28475695
Adipocytes	11.8152	0.727679	chr11:76708015-76708516
Adipocytes	12.8383	0.861439	chr13:13506475-13506976
Adipocytes	4.72509	0.183983	chr13:118711011-118711512
Adipocytes	8.62285	0.18385	chr13:118617359-118617860
Adipocytes	1.74082	0.105306	chr14:96348082-96348583
Adipocytes	11.4274	0.788097	chr13:31599533-31600034
Adipocytes	3.00643	0.127293	chr14:9532741-9533242
Adipocytes	4.7374	0.31297	chr19:55603569-55604070
Adipocytes	14.0115	0.441514	chr8:27230601-27231102
Adipocytes	1.58447	0.0882536	chrX:66666604-66667105
Adipocytes	7.9605	0.402267	chr8:26535847-26536348
Adipocytes	11.3129	0.766107	chr13:58194878-58195379
Adipocytes	5.16706	0.224444	chr13:105165507-105166008
Adipocytes	9.86384	0.436224	chr8:25285145-25285646
Adipocytes	5.09073	0.213557	chr13:104886750-104887251
Adipocytes	5.48839	0.156399	chr14:53920556-53921057
Adipocytes	4.421	0.279251	chr5:119555371-119555872
Adipocytes	3.37823	0.182744	chr13:104266688-104267189
Adipocytes	13.0549	0.778643	chr14:103450722-103451223
Adipocytes	2.58907	0.122078	chr14:91338424-91338925
Adipocytes	6.73676	0.419262	chr8:13776898-13777399
Adipocytes	16.6609	0.7317	chr14:22088626-22089127
Adipocytes	4.47394	0.202243	chr12:91486189-91486690
Adipocytes	13.5486	0.633899	chr14:23429975-23430476
Adipocytes	13.5634	0.82256	chr14:23496174-23496675
Adipocytes	3.77096	0.121709	chr14:89413873-89414374
Adipocytes	2.55829	0.12206	chr14:89412259-89412760
Adipocytes	12.2239	0.716525	chr14:29672380-29672881
Adipocytes	1.34686	0.0887325	chrX:72887773-72888274
Adipocytes	11.8817	0.276422	chr13:118618028-118618529
Adipocytes	11.0913	0.787054	chr14:58505819-58506320
Adipocytes	5.00825	0.286336	chr9:48315782-48316283
Adipocytes	6.71214	0.297067	chr17:11955225-11955726
Adipocytes	13.1436	0.43266	chr8:41720638-41721139
Adipocytes	11.5517	0.728741	chr12:85890465-85890966
Adipocytes	4.00611	0.222978	chr13:46051352-46051853
Adipocytes	10.6074	0.700877	chr11:88027331-88027832
Adipocytes	8.37047	0.442487	chr8:64024484-64024985
Adipocytes	2.67525	0.136357	chr14:40532981-40533482
Adipocytes	11.3634	0.634627	chr12:104152981-104153482
Adipocytes	1.91934	0.110181	chr15:23700112-23700613
Adipocytes	10.8795	0.664893	chr12:104153638-104154139
Adipocytes	2.89932	0.0882247	chrX:49522301-49522802
Adipocytes	7.24275	0.349631	chr8:61159847-61160348
Adipocytes	5.3899	0.286495	chr13:110291162-110291663
Adipocytes	1.84424	0.0955044	chrX:56282625-56283126
Adipocytes	9.53635	0.634333	chr12:108871860-108872361
Adipocytes	9.82567	0.245215	chr13:37166897-37167398
Adipocytes	12.416	0.714864	chr12:112496108-112496609
Adipocytes	4.11075	0.231844	chr13:32220953-32221454
Adipocytes	4.77433	0.224181	chr13:31687984-31688485
Adipocytes	11.9641	0.671375	chr12:30885885-30886386
Adipocytes	13.8379	0.847108	chr12:81133173-81133674
Adipocytes	16.7582	0.707251	chr12:8109279-8109780
Adipocytes	7.80538	0.426295	chr8:46719758-46720259
Adipocytes	12.9564	0.762886	chr12:73478581-73479082
Adipocytes	9.10423	0.231039	chr13:21609802-21610303
Adipocytes	10.2319	0.644889	chr12:40250228-40250729
Adipocytes	6.36619	0.43114	chr9:115545131-115545632
Adipocytes	4.39391	0.209628	chr13:28489431-28489932
Adipocytes	13.4403	0.709177	chr12:39926977-39927478
Adipocytes	4.25356	0.245093	chr13:30412876-30413377
Adipocytes	1.84301	0.0852682	chrX:59016312-59016813
Adipocytes	3.17386	0.093515	chrX:58976486-58976987
Adipocytes	4.89375	0.322441	chr19:50361265-50361766
Adipocytes	5.85404	0.206612	chr13:31053512-31054013
Adipocytes	12.1476	0.751561	chr12:39955626-39956127
Adipocytes	9.75426	0.529616	chr6:118719390-118719891
Adipocytes	1.8073	0.0668384	chrX:96431164-96431665
Adipocytes	6.78354	0.400485	chr9:117383839-117384340
Adipocytes	9.82936	0.408135	chr9:83117437-83117938
Adipocytes	5.67675	0.35588	chr9:83116699-83117200
Adipocytes	5.53517	0.340761	chr9:82844511-82845012
Adipocytes	2.61246	0.11856	chr16:81193419-81193920
Adipocytes	8.32123	0.443861	chr9:82842627-82843128
Adipocytes	4.79526	0.18678	chr16:40734786-40735287
Adipocytes	8.14148	0.259594	chr5:76479045-76479546
Adipocytes	15.4236	1.1031	chr6:90539298-90539799
Adipocytes	4.71031	0.265125	chr5:75772863-75773364
Adipocytes	5.14737	0.27469	chr5:75767710-75768211
Adipocytes	5.49701	0.339269	chr16:52359436-52359937
Adipocytes	12.6043	0.87463	chr7:130325003-130325504
Adipocytes	12.299	0.864061	chr7:130985698-130986199
Adipocytes	14.6529	0.894323	chr7:27625024-27625525
Adipocytes	2.61616	0.138552	chr13:70118538-70119039
Adipocytes	14.0854	1.01594	chr7:34323339-34323840
Adipocytes	7.65765	0.225871	chr15:98444465-98444966
Adipocytes	17.3553	0.943562	chr7:79732615-79733116
Adipocytes	6.46714	0.426785	chr9:67464236-67464737
Adipocytes	16.5674	0.971142	chr8:108584461-108584962
Adipocytes	4.2117	0.265336	chr5:62656148-62656649
Adipocytes	6.54963	0.226363	chr15:91427470-91427971
Adipocytes	3.70817	0.212232	chr15:87905174-87905675
Adipocytes	11.8041	0.876012	chr8:26882581-26883082
Adipocytes	5.59304	0.273114	chr5:53332539-53333040
Adipocytes	18.0656	0.864259	chr8:47768705-47769206
Adipocytes	19.6575	1.06024	chr8:86967917-86968418
Adipocytes	6.29232	0.254325	chr5:51873261-51873762
Adipocytes	5.04395	0.282253	chr5:51849274-51849775
Adipocytes	9.23842	0.275557	chr12:81072292-81072793
Adipocytes	4.52934	0.237278	chr16:18862768-18863269
Adipocytes	5.45022	0.314305	chr12:8110864-8111365
Adipocytes	7.11718	0.255427	chr5:80876881-80877382
Adipocytes	6.14089	0.404425	chr9:85354780-85355281
Adipocytes	15.1515	0.977728	chr4:114564273-114564774
Adipocytes	5.32834	0.228208	chr17:16311153-16311654
Adipocytes	13.8379	1.0303	chr4:150771454-150771955
Adipocytes	7.34001	0.326409	chr17:34779818-34780319
Adipocytes	15.1774	1.10233	chr4:155789998-155790499
Adipocytes	5.01933	0.314382	chr5:97834093-97834594
Adipocytes	9.119	0.3956	chr9:99204404-99204905
Adipocytes	1.16834	0.0792291	chr9:26875734-26876235
Adipocytes	7.22059	0.243308	chr16:86249070-86249571
Adipocytes	14.6074	0.93171	chr5:112378519-112379020
Adipocytes	16.6338	0.932954	chr5:113635762-113636263
Adipocytes	3.66631	0.186793	chr16:81650216-81650717
Adipocytes	5.41698	0.295729	chr5:91878310-91878811
Adipocytes	7.13811	0.247642	chr16:77137382-77137883
Adipocytes	7.62564	0.454661	chr9:84023722-84024223
Adipocytes	5.99069	0.282375	chr5:90805196-90805697
Adipocytes	3.34991	0.167501	chr13:58438180-58438681
Adipocytes	13.9758	0.988362	chr5:35686304-35686805
Adipocytes	3.42624	0.149212	chr13:60870811-60871312
Adipocytes	3.41147	0.169436	chr13:63796051-63796552
Adipocytes	5.22985	0.231967	chr16:64211832-64212333
Adipocytes	3.10122	0.136645	chr13:65006912-65007413
Adipocytes	1.55738	0.0985921	chr16:89280951-89281452
Adipocytes	21.764	1.00949	chr6:113435532-113436033
Adipocytes	15.6342	1.12723	chr6:115424402-115424903
Adipocytes	2.99411	0.105999	chr16:86151887-86152388
Adipocytes	5.8368	0.249161	chr16:51905534-51906035
Adipocytes	15.0124	1.04783	chr6:119399338-119399839
Adipocytes	3.5235	0.154108	chr1:187094761-187095262
Adipocytes	6.04855	0.377602	chr9:86660257-86660758
Adipocytes	16.1389	1.16381	chr5:150122445-150122946
Adipocytes	4.79772	0.206947	chr15:63377182-63377683
Adipocytes	12.0663	0.905032	chr9:49961940-49962441
Adipocytes	1.65464	0.0889131	chrX:113525016-113525517
Adipocytes	7.04454	0.214593	chr14:93440492-93440993
Adipocytes	1.81838	0.061415	chr6:26031288-26031789
Adipocytes	9.00697	0.199505	chr14:81045621-81046122
Adipocytes	1.18804	0.0564566	chr7:86580140-86580641
Adipocytes	13.6533	0.447249	chr9:26819960-26820461
Adipocytes	8.44434	0.281276	chr15:58496438-58496939
Adipocytes	4.80142	0.270592	chr19:42495069-42495570
Adipocytes	2.20988	0.0641751	chr8:59807670-59808171
Adipocytes	7.09379	0.342991	chr9:23198995-23199496
Adipocytes	4.56135	0.232294	chr14:72572158-72572659
Adipocytes	9.88107	0.375061	chr9:15944182-15944683
Adipocytes	1.35548	0.0689211	chrX:118526376-118526877
Adipocytes	1.24344	0.0698603	chrX:119808077-119808578
Adipocytes	1.4355	0.0623165	chrX:137920653-137921154
Adipocytes	3.13816	0.116396	chr16:51023503-51024004
Adipocytes	1.46997	0.0678796	chrX:147585944-147586445
Adipocytes	2.24682	0.0699279	chrX:56294852-56295353
Adipocytes	0.970133	0.0534587	chrX:58977138-58977639
Adipocytes	2.67648	0.0614035	chrX:68600107-68600608
Adipocytes	8.36062	0.34705	chr9:120381330-120381831
Adipocytes	1.48351	0.0689818	chrX:76738482-76738983
Adipocytes	3.32036	0.14514	chr14:115846099-115846600
Adipocytes	1.39734	0.0646792	chrX:80034239-80034740
Adipocytes	2.99658	0.170282	chr14:116585158-116585659
Adipocytes	1.33209	0.0865314	chrX:144111564-144112065
Adipocytes	6.76877	0.398917	chr9:119191436-119191937
Adipocytes	6.8648	0.436162	chr9:119182227-119182728
Adipocytes	1.22621	0.0711027	chrX:92578350-92578851
Adipocytes	2.28744	0.0713644	chrX:92599790-92600291
Adipocytes	1.38872	0.0667245	chrX:92644342-92644843
Adipocytes	3.49149	0.191656	chr14:59620944-59621445
Adipocytes	1.06001	0.0716022	chr5:39387282-39387783
Adipocytes	1.11418	0.0644413	chr4:67434506-67435007
Adipocytes	1.18435	0.0630491	chr4:61612601-61613102
Adipocytes	13.95	0.89588	chr9:51003608-51004109
Adipocytes	6.77739	0.284849	chr12:8193103-8193604
Adipocytes	5.5204	0.277796	chr12:82883105-82883606
Adipocytes	4.74232	0.0987431	chr16:61936090-61936591
Adipocytes	3.90269	0.211131	chr15:56137505-56138006
Adipocytes	3.97902	0.196941	chr15:56017582-56018083
Adipocytes	3.82882	0.233571	chr15:55001323-55001824
Adipocytes	2.50289	0.142336	chr13:8523084-8523585
Adipocytes	8.08485	0.41149	chr9:51525899-51526400
Adipocytes	9.95248	0.446567	chr9:51263895-51264396
Adipocytes	4.05166	0.166861	chr13:85818573-85819074
Adipocytes	4.89375	0.312246	chr9:43900159-43900660
Adipocytes	6.69859	0.201855	chr15:51921541-51922042
Adipocytes	1.17696	0.0803237	chrX:118599747-118600248
Adipocytes	1.7556	0.0759245	chrX:118600333-118600834
Adipocytes	5.58934	0.192984	chr15:51123278-51123779
Adipocytes	5.48223	0.348408	chr9:49508148-49508649
Adipocytes	5.22	0.240625	chr15:11153203-11153704
Adipocytes	0.904883	0.0583672	chr4:100655598-100656099
Adipocytes	6.39573	0.225202	chr15:11949388-11949889
Adipocytes	8.27444	0.324219	chr5:38016760-38017261
Adipocytes	2.21727	0.0607881	chr3:112353070-112353571
Adipocytes	5.60042	0.228248	chr15:30952141-30952642
Adipocytes	1.73836	0.0636668	chrX:96376544-96377045
Adipocytes	1.71866	0.058337	chr16:59218791-59219292
Adipocytes	1.04769	0.0692008	chr15:49204548-49205049
Adipocytes	6.03378	0.180677	chr13:90428842-90429343
Adipocytes	6.70352	0.22695	chr15:3696582-3697083
Adipocytes	5.742	0.321519	chr12:84981228-84981729
Adipocytes	8.39509	0.43071	chr9:49109069-49109570
Adipocytes	5.54995	0.200592	chr15:43549159-43549660
Adipocytes	1.27668	0.069146	chr15:49245720-49246221
Adipocytes	7.01376	0.467245	chr6:118261365-118261866
Adipocytes	7.22552	0.217741	chr4:114629254-114629755
Adipocytes	8.00236	0.523139	chr6:115517735-115518236
Adipocytes	11.7167	0.620833	chr11:44810907-44811408
Adipocytes	4.55642	0.23587	chr9:107003240-107003741
Adipocytes	7.28831	0.499081	chr11:50662109-50662610
Adipocytes	9.44279	0.508009	chr11:53644312-53644813
Adipocytes	3.85837	0.229905	chr9:104478337-104478838
Adipocytes	4.51826	0.203938	chr9:102203058-102203559
Adipocytes	2.28991	0.110618	chr4:35303731-35304232
Adipocytes	3.64538	0.102426	chr4:35280070-35280571
Adipocytes	1.96981	0.131487	chr4:34176594-34177095
Adipocytes	7.38064	0.233829	chr8:99845871-99846372
Adipocytes	5.67922	0.230707	chr8:9674048-9674549
Adipocytes	3.3967	0.207965	chr8:92956202-92956703
Adipocytes	4.03812	0.230665	chr8:92275048-92275549
Adipocytes	9.77396	0.533352	chr11:76681796-76682297
Adipocytes	7.36956	0.486721	chr11:44095237-44095738
Adipocytes	5.39975	0.185649	chr8:9121100-9121601
Adipocytes	4.59828	0.213938	chr8:87308235-87308736
Adipocytes	9.79243	0.540261	chr11:88023855-88024356
Adipocytes	8.89247	0.607227	chr11:89339815-89340316
Adipocytes	8.15625	0.505138	chr11:89459425-89459926
Adipocytes	7.79676	0.500278	chr12:103251112-103251613
Adipocytes	13.6213	0.470121	chr12:103252875-103253376
Adipocytes	9.05991	0.469594	chr12:103474436-103474937
Adipocytes	14.4843	0.591041	chr12:103481611-103482112
Adipocytes	9.99434	0.526589	chr12:105432715-105433216
Adipocytes	12.5834	0.521925	chr12:105857321-105857822
Adipocytes	2.01536	0.131381	chr4:14671133-14671634
Adipocytes	12.3187	0.509538	chr12:105857829-105858330
Adipocytes	6.85618	0.465205	chr12:108873850-108874351
Adipocytes	4.27326	0.242801	chr8:78187025-78187526
Adipocytes	2.31822	0.114668	chr4:23729623-23730124
Adipocytes	11.0925	0.563578	chr12:112367181-112367682
Adipocytes	7.47298	0.492032	chr11:43884474-43884975
Adipocytes	15.2845	0.494994	chr11:35704332-35704833
Adipocytes	7.56162	0.249228	chr18:14084820-14085321
Adipocytes	8.82845	0.607646	chr10:61186962-61187463
Adipocytes	8.96511	0.291936	chr8:82669163-82669664
Adipocytes	14.9804	1.23039	chr5:108696469-108696970
Adipocytes	4.01595	0.258848	chr16:22769459-22769960
Adipocytes	3.82882	0.122628	chr4:60441324-60441825
Adipocytes	19.8459	1.36876	chr16:37955454-37955955
Adipocytes	8.71765	0.310161	chr16:22744434-22744935
Adipocytes	19.431	1.39174	chr16:35216791-35217292
Adipocytes	4.04427	0.256402	chr16:22743661-22744162
Adipocytes	1.89841	0.114569	chr4:52548980-52549481
Adipocytes	11.4409	0.317101	chr16:22742915-22743416
Adipocytes	5.30372	0.336162	chr10:90627475-90627976
Adipocytes	10.978	0.543983	chr10:88342569-88343070
Adipocytes	9.14978	0.195363	chr9:109766756-109767257
Adipocytes	4.74479	0.296061	chr16:22742364-22742865
Adipocytes	11.809	0.56747	chr10:88449030-88449531
Adipocytes	14.7317	0.597785	chr10:90273315-90273816
Adipocytes	7.89895	0.474799	chr10:90719939-90720440
Adipocytes	3.60229	0.187757	chr9:30777077-30777578
Adipocytes	1.76421	0.105939	chr4:39808182-39808683
Adipocytes	6.28986	0.198781	chr9:26821833-26822334
Adipocytes	3.99256	0.243795	chr9:25438191-25438692
Adipocytes	4.81496	0.209438	chr9:25419917-25420418
Adipocytes	6.63457	0.260484	chr8:77640003-77640504
Adipocytes	3.83621	0.244845	chr9:15952287-15952788
Adipocytes	9.03159	0.531448	chr11:21546675-21547176
Adipocytes	8.73366	0.532662	chr11:31678486-31678987
Adipocytes	8.28552	0.511943	chr11:35136588-35137089
Adipocytes	9.40462	0.521109	chr11:35216956-35217457
Adipocytes	14.6099	0.477664	chr10:88364170-88364671
Adipocytes	2.34038	0.123695	chr4:143489598-143490099
Adipocytes	12.4086	0.555229	chr12:21482737-21483238
Adipocytes	4.63768	0.234798	chr8:68785067-68785568
Adipocytes	9.22488	0.514911	chr13:90727728-90728229
Adipocytes	9.55605	0.505853	chr13:91918626-91919127
Adipocytes	13.5782	0.523685	chr13:93907828-93908329
Adipocytes	4.86051	0.203528	chr7:96183031-96183532
Adipocytes	5.987	0.227216	chr7:91814013-91814514
Adipocytes	8.21042	0.243998	chr7:91567361-91567862
Adipocytes	4.5121	0.151549	chr1:5334209-5334710
Adipocytes	3.09507	0.14489	chr1:5326801-5327302
Adipocytes	7.79184	0.478954	chr14:121526594-121527095
Adipocytes	1.25945	0.081228	chr4:18775092-18775593
Adipocytes	9.43171	0.48169	chr14:22236153-22236654
Adipocytes	7.35479	0.498908	chr14:24504918-24505419
Adipocytes	7.93342	0.217772	chr7:77477525-77478026
Adipocytes	3.27112	0.176772	chr10:97637465-97637966
Adipocytes	9.23965	0.524633	chr13:77092849-77093350
Adipocytes	6.48807	0.209964	chr7:74168379-74168880
Adipocytes	3.06183	0.193423	chr7:73362666-73363167
Adipocytes	3.02736	0.160019	chr1:51395728-51396229
Adipocytes	6.05471	0.270852	chr8:31762038-31762539
Adipocytes	17.0364	1.24935	chr12:84800418-84800919
Adipocytes	11.0765	0.560304	chr14:65084658-65085159
Adipocytes	7.77707	0.193823	chr7:58257414-58257915
Adipocytes	5.55118	0.228879	chr7:57348798-57349299
Adipocytes	4.43946	0.242698	chr7:57168041-57168542
Adipocytes	10.8709	0.592002	chr14:77257423-77257924
Adipocytes	8.34831	0.562249	chr14:77795787-77796288
Adipocytes	5.73954	0.314872	chr8:27235280-27235781
Adipocytes	2.97442	0.167896	chr1:50994418-50994919
Adipocytes	2.68756	0.148245	chr1:50991176-50991677
Adipocytes	19.202	1.19162	chr12:32108965-32109466
Adipocytes	8.88016	0.57683	chr14:33746103-33746604
Adipocytes	1.93903	0.123649	chr3:77373695-77374196
Adipocytes	5.16583	0.277019	chr11:108545432-108545933
Adipocytes	4.21417	0.20193	chr8:108668415-108668916
Adipocytes	10.9989	0.554517	chr12:26377389-26377890
Adipocytes	9.44648	0.475567	chr12:29982624-29983125
Adipocytes	4.88883	0.158778	chr10:68965638-68966139
Adipocytes	4.82973	0.250931	chr10:98811385-98811886
Adipocytes	3.76111	0.224616	chr8:53699567-53700068
Adipocytes	3.83621	0.210738	chr8:48980685-48981186
Adipocytes	7.48898	0.469076	chr12:73281191-73281692
Adipocytes	3.89653	0.224762	chr8:46443532-46444033
Adipocytes	6.02886	0.212913	chr8:46436579-46437080
Adipocytes	11.7462	0.600899	chr12:81024285-81024786
Adipocytes	7.47051	0.224578	chr8:42352540-42353041
Adipocytes	5.81956	0.242866	chr8:41801361-41801862
Adipocytes	6.12489	0.209904	chr8:41541804-41542305
Adipocytes	1.94765	0.120624	chr4:100656278-100656779
Adipocytes	5.94514	0.296316	chr16:15683810-15684311
Adipocytes	6.29847	0.287837	chr8:47697685-47698186
Adipocytes	2.75897	0.0964855	chr4:110741151-110741652
Adipocytes	9.71733	0.555954	chr13:6041573-6042074
Adipocytes	7.78076	0.527487	chr13:59144487-59144988
Adipocytes	6.86603	0.242425	chr8:111317256-111317757
Adipocytes	13.9044	0.543437	chr13:55948107-55948608
Adipocytes	19.9702	1.18855	chr13:37399270-37399771
Adipocytes	4.20678	0.215993	chr8:115086087-115086588
Adipocytes	17.4685	1.38783	chr16:90687873-90688374
Adipocytes	4.35082	0.227855	chr8:118041205-118041706
Adipocytes	1.70512	0.0843588	chr4:12725175-12725676
Adipocytes	4.51087	0.237783	chr8:118629242-118629743
Adipocytes	5.82572	0.218804	chr8:118805454-118805955
Adipocytes	9.7161	0.610144	chr13:34365182-34365683
Adipocytes	2.02152	0.129258	chr3:92475719-92476220
Adipocytes	9.97094	0.494851	chr13:31054326-31054827
Adipocytes	9.99064	0.52553	chr13:46017681-46018182
Adipocytes	4.4173	0.212715	chr7:40838299-40838800
Adipocytes	18.1789	1.25331	chr5:107164690-107165191
Adipocytes	6.38835	0.248	chr9:51892319-51892820
Adipocytes	7.52838	0.327819	chr9:25439500-25440001
Adipocytes	19.7449	1.47252	chr2:32248732-32249233
Adipocytes	2.1988	0.0803555	chr12:33677257-33677758
Adipocytes	1.94273	0.110202	chr8:41542833-41543334
Adipocytes	2.32561	0.111778	chr8:42288984-42289485
Adipocytes	1.19543	0.0765287	chr11:91395951-91396452
Adipocytes	1.38379	0.0963983	chr11:73877286-73877787
Adipocytes	1.69896	0.101632	chr8:56728889-56729390
Adipocytes	2.10401	0.133663	chr8:58854323-58854824
Adipocytes	18.5298	1.41534	chr2:166090059-166090560
Adipocytes	2.13355	0.114427	chr8:97090860-97091361
Adipocytes	2.86238	0.11794	chr9:104450975-104451476
Adipocytes	1.53153	0.0858204	chr10:47103159-47103660
Adipocytes	1.85039	0.0848322	chr10:114112314-114112815
Adipocytes	8.17718	0.27832	chr9:25356360-25356861
Adipocytes	1.63741	0.0974132	chr1:98930071-98930572
Adipocytes	4.85682	0.257093	chr17:66950630-66951131
Adipocytes	1.39734	0.0898599	chr1:63546802-63547303
Adipocytes	3.5432	0.129552	chr9:84504624-84505125
Adipocytes	1.66572	0.0988383	chr9:84532549-84533050
Adipocytes	1.33701	0.090367	chr1:48406155-48406656
Adipocytes	1.49952	0.0965579	chr1:47187183-47187684
Adipocytes	9.12885	0.326257	chr17:66732477-66732978
Adipocytes	2.33053	0.121679	chr9:90772226-90772727
Adipocytes	4.99101	0.281345	chr9:115532599-115533100
Adipocytes	2.50659	0.0930987	chr1:18148180-18148681
Adipocytes	2.1077	0.130127	chrX:127742303-127742804
Adipocytes	2.33669	0.143937	chr10:114950092-114950593
Adipocytes	3.77342	0.159171	chr10:114968692-114969193
Adipocytes	1.73713	0.0978941	chr1:122571570-122572071
Adipocytes	1.47859	0.0872317	chr1:98910907-98911408
Adipocytes	2.3884	0.106901	chrX:161450369-161450870
Adipocytes	3.7845	0.249274	chr9:120379873-120380374
Adipocytes	3.03105	0.122762	chr8:15453669-15454170
Adipocytes	1.47613	0.0910345	chr18:85451148-85451649
Adipocytes	1.65587	0.0919413	chr18:59574878-59575379
Adipocytes	2.78975	0.111818	chr5:7145146-7145647
Adipocytes	1.63864	0.108615	chr5:7785372-7785873
Adipocytes	2.44257	0.150207	chr1:71542567-71543068
Adipocytes	5.39359	0.176906	chr1:71795098-71795599
Adipocytes	6.97683	0.286268	chr9:23423695-23424196
Adipocytes	1.79745	0.11768	chr6:111946484-111946985
Adipocytes	2.28498	0.136916	chr1:77836970-77837471
Adipocytes	1.76914	0.111766	chr6:13944236-13944737
Adipocytes	2.68633	0.119429	chr6:147858038-147858539
Adipocytes	2.00305	0.10958	chr6:16754012-16754513
Adipocytes	2.02152	0.118838	chr6:36571937-36572438
Adipocytes	2.5546	0.0903608	chr2:109459044-109459545
Adipocytes	1.25083	0.0808736	chr2:149606789-149607290
Adipocytes	1.7322	0.0907166	chr15:43424702-43425203
Adipocytes	4.33482	0.113844	chr6:78715654-78716155
Adipocytes	1.45397	0.0921394	chr14:84048197-84048698
Adipocytes	1.50198	0.0748164	chr14:80791826-80792327
Adipocytes	5.38251	0.299836	chr16:37902117-37902618
Adipocytes	1.827	0.118892	chr7:140461418-140461919
Adipocytes	2.26405	0.0967481	chr14:15242380-15242881
Adipocytes	1.16588	0.076019	chr14:115915050-115915551
Adipocytes	3.47549	0.151863	chr1:9524724-9525225
Adipocytes	1.52291	0.0835522	chr14:100764729-100765230
Adipocytes	2.53244	0.0890831	chr13:7800802-7801303
Adipocytes	2.02644	0.130003	chr7:62021514-62022015
Adipocytes	2.66294	0.105528	chr7:69399915-69400416
Adipocytes	4.16738	0.135171	chr1:98914934-98915435
Adipocytes	2.92148	0.123125	chr8:102536160-102536661
Adipocytes	1.3961	0.096979	chr15:25003128-25003629
Adipocytes	3.63307	0.126805	chrX:17089307-17089808
Adipocytes	2.27883	0.106147	chrX:56304499-56305000
Adipocytes	2.23697	0.131024	chrX:56324108-56324609
Adipocytes	1.88117	0.0941508	chr3:123848621-123849122
Adipocytes	1.87748	0.125407	chr4:72922436-72922937
Adipocytes	2.3687	0.125523	chr4:72898887-72899388
Adipocytes	11.6096	0.576731	chr1:191477346-191477847
Adipocytes	6.67766	0.334969	chr16:25786500-25787001
Adipocytes	5.1092	0.266271	chr16:25784183-25784684
Adipocytes	6.97437	0.322559	chr8:93211023-93211524
Adipocytes	5.9513	0.334757	chr10:83758410-83758911
Adipocytes	4.26834	0.26963	chr18:11447080-11447581
Adipocytes	5.43545	0.298234	chr8:89851046-89851547
Adipocytes	8.68564	0.515287	chr1:84359484-84359985
Adipocytes	8.1858	0.570235	chr1:87796945-87797446
Adipocytes	3.90762	0.249081	chr10:85613699-85614200
Adipocytes	9.15224	0.576259	chr1:90740139-90740640
Adipocytes	16.0614	1.25084	chr18:11974960-11975461
Adipocytes	4.16246	0.245902	chr9:83107128-83107629
Adipocytes	7.45081	0.255156	chr16:23675707-23676208
Adipocytes	10.019	0.58213	chr10:115104104-115104605
Adipocytes	6.40312	0.27541	chr8:87103672-87104173
Adipocytes	8.4308	0.482873	chr10:120891092-120891593
Adipocytes	4.09844	0.213662	chr9:76897846-76898347
Adipocytes	10.1913	0.265804	chr10:87686206-87686707
Adipocytes	15.0641	1.24238	chr17:27316556-27317057
Adipocytes	9.78012	0.545652	chr10:13175816-13176317
Adipocytes	9.49942	0.46492	chr10:13536608-13537109
Adipocytes	6.97683	0.333954	chr10:5267797-5268298
Adipocytes	7.11595	0.492841	chr10:17480910-17481411
Adipocytes	11.1848	0.323367	chr16:23458804-23459305
Adipocytes	14.568	0.620139	chr10:38895632-38896133
Adipocytes	7.97405	0.533328	chr10:44366943-44367444
Adipocytes	2.39332	0.123053	chr4:67213301-67213802
Adipocytes	6.76261	0.266013	chr8:97015519-97016020
Adipocytes	12.9121	0.601318	chr1:183895839-183896340
Adipocytes	5.90451	0.205695	chrX:133733616-133734117
Adipocytes	5.17691	0.192554	chrX:76795262-76795763
Adipocytes	3.8436	0.225387	chrX:73030352-73030853
Adipocytes	2.02644	0.100743	chrX:68501704-68502205
Adipocytes	2.45242	0.128595	chrX:69376963-69377464
Adipocytes	4.78172	0.295089	chr10:68987673-68988174
Adipocytes	2.3884	0.104949	chrX:86486271-86486772
Adipocytes	3.53212	0.130606	chr4:92000270-92000771
Adipocytes	3.26743	0.12373	chr4:91355744-91356245
Adipocytes	1.64602	0.0984733	chrX:87553758-87554259
Adipocytes	2.16802	0.126073	chrX:98040915-98041416
Adipocytes	4.85436	0.18522	chrX:35850290-35850791
Adipocytes	9.82075	0.570047	chr1:133723960-133724461
Adipocytes	12.5982	0.577242	chr1:143484271-143484772
Adipocytes	15.0703	0.518423	chr1:143491611-143492112
Adipocytes	5.07965	0.189827	chrX:161513137-161513638
Adipocytes	3.17386	0.199871	chrX:161450984-161451485
Adipocytes	11.8386	0.555969	chr1:153721843-153722344
Adipocytes	4.61305	0.215921	chrX:134081374-134081875
Adipocytes	8.35077	0.569808	chr1:179672564-179673065
Adipocytes	9.76904	0.552524	chr1:175673842-175674343
Adipocytes	4.03442	0.230604	chrX:139877104-139877605
Adipocytes	9.50804	0.620152	chr1:16626017-16626518
Adipocytes	6.61118	0.249493	chr10:74213861-74214362
Adipocytes	4.91961	0.230877	chr9:51552348-51552849
Adipocytes	7.84847	0.319015	chr17:65080275-65080776
Adipocytes	3.45702	0.185942	chrX:160255514-160256015
Adipocytes	3.17263	0.0909083	chr3:112349076-112349577
Adipocytes	1.62017	0.0769455	chr3:112346501-112347002
Adipocytes	10.424	0.551813	chr1:154044673-154045174
Adipocytes	1.46997	0.0941022	chr3:111079658-111080159
Adipocytes	1.45397	0.0891541	chr3:110396131-110396632
Adipocytes	3.00889	0.182409	chr10:13139144-13139645
Adipocytes	8.2609	0.191746	chr12:8148081-8148582
Adipocytes	6.43636	0.23529	chr7:40078139-40078640
Adipocytes	12.5132	0.579141	chr15:34339170-34339671
Adipocytes	4.74479	0.174938	chr11:90851162-90851663
Adipocytes	3.41147	0.214744	chr5:23204584-23205085
Adipocytes	4.28927	0.20963	chr5:23144952-23145453
Adipocytes	8.32984	0.522409	chr3:129313958-129314459
Adipocytes	3.08645	0.149533	chr11:91397120-91397621
Adipocytes	10.4819	0.473838	chr3:130826965-130827466
Adipocytes	8.30891	0.472937	chr3:130879429-130879930
Adipocytes	7.76598	0.332402	chr7:78376594-78377095
Adipocytes	6.40681	0.245857	chr5:18439187-18439688
Adipocytes	7.25137	0.465016	chr3:142963903-142964404
Adipocytes	0.961515	0.0515809	chrX:96439321-96439822
Adipocytes	9.10423	0.472561	chr3:144639976-144640477
Adipocytes	0.834708	0.0475502	chrX:82503217-82503718
Adipocytes	4.59212	0.196956	chr5:16702579-16703080
Adipocytes	4.65861	0.224918	chr5:28216126-28216627
Adipocytes	6.44252	0.276127	chr7:73312338-73312839
Adipocytes	13.5055	0.489857	chr3:14857808-14858309
Adipocytes	8.43941	0.516313	chr3:14865851-14866352
Adipocytes	12.1119	0.54997	chr3:14872252-14872753
Adipocytes	0.895033	0.047031	chrX:76824362-76824863
Adipocytes	6.83525	0.472499	chr3:154297380-154297881
Adipocytes	9.43663	0.300559	chr7:72527346-72527847
Adipocytes	9.27905	0.621449	chr3:30101044-30101545
Adipocytes	7.6441	0.465376	chr3:36049016-36049517
Adipocytes	4.88513	0.214351	chr5:138221306-138221807
Adipocytes	4.18954	0.228008	chr5:133723796-133724297
Adipocytes	8.75705	0.51399	chr3:52999922-53000423
Adipocytes	8.39879	0.528685	chr3:54020140-54020641
Adipocytes	9.56713	0.537579	chr3:59892980-59893481
Adipocytes	1.12526	0.0386116	chrX:119980772-119981273
Adipocytes	1.07109	0.0464155	chrX:80120264-80120765
Adipocytes	9.54867	0.500526	chr3:69656552-69657053
Adipocytes	2.12494	0.100937	chr3:10897005-10897506
Adipocytes	4.28804	0.274319	chr11:45189757-45190258
Adipocytes	8.19073	0.512874	chr2:169424500-169425001
Adipocytes	9.14732	0.488594	chr2:169841398-169841899
Adipocytes	10.062	0.615639	chr2:169948079-169948580
Adipocytes	11.1701	0.478635	chr2:174099069-174099570
Adipocytes	8.08731	0.472361	chr2:20458635-20459136
Adipocytes	4.2708	0.191845	chr5:76480976-76481477
Adipocytes	3.13446	0.196994	chr5:75771167-75771668
Adipocytes	4.86913	0.147456	chr11:66538153-66538654
Adipocytes	7.60224	0.491608	chr2:45316917-45317418
Adipocytes	2.67402	0.1145	chr3:120008360-120008861
Adipocytes	22.5051	1.38829	chr1:191449506-191450007
Adipocytes	4.85436	0.28934	chr7:89111831-89112332
Adipocytes	4.22279	0.263509	chr18:53656426-53656927
Adipocytes	7.14919	0.285269	chr11:44093254-44093755
Adipocytes	4.30404	0.198392	chr5:29500514-29501015
Adipocytes	7.94696	0.262817	chr15:92376037-92376538
Adipocytes	2.44503	0.135133	chr11:7820845-7821346
Adipocytes	2.19142	0.108563	chr3:118340234-118340735
Adipocytes	3.88792	0.245871	chr5:48559011-48559512
Adipocytes	4.43577	0.286464	chr7:83833446-83833947
Adipocytes	4.11568	0.200051	chr5:44745661-44746162
Adipocytes	2.23451	0.107876	chr3:114542701-114543202
Adipocytes	5.1289	0.295684	chr11:44796276-44796777
Adipocytes	3.31667	0.204567	chr5:40620780-40621281
Adipocytes	16.3433	0.570073	chr2:92609910-92610411
Adipocytes	14.0915	0.496213	chr2:92612990-92613491
Adipocytes	3.84606	0.11977	chr3:111079114-111079615
Adipocytes	8.27937	0.533022	chr2:92614042-92614543
Adipocytes	3.75619	0.23738	chr5:38008463-38008964
Adipocytes	11.3769	0.464954	chr3:10202872-10203373
Adipocytes	4.47394	0.17194	chr11:7748593-7749094
Adipocytes	6.38835	0.150953	chr12:103813726-103814227
Adipocytes	2.88331	0.133785	chr12:103843448-103843949
Adipocytes	0.918425	0.0415512	chr4:61611924-61612425
Adipocytes	2.43149	0.132373	chr2:42242289-42242790
Adipocytes	8.10947	0.558536	chr5:131876517-131877018
Adipocytes	3.59491	0.200057	chr4:40111174-40111675
Adipocytes	6.86233	0.330456	chr15:8797968-8798469
Adipocytes	6.02516	0.199716	chr4:34177412-34177913
Adipocytes	3.27112	0.191897	chr4:34081001-34081502
Adipocytes	9.40955	0.538321	chr5:151244230-151244731
Adipocytes	7.52961	0.511721	chr5:28082406-28082907
Adipocytes	10.1322	0.275253	chr18:63396844-63397345
Adipocytes	10.6752	0.546488	chr5:31034603-31035104
Adipocytes	3.07537	0.105365	chr2:23978844-23979345
Adipocytes	9.5856	0.519507	chr5:34870938-34871439
Adipocytes	5.79248	0.313892	chr7:35497387-35497888
Adipocytes	4.42838	0.217333	chr4:16126935-16127436
Adipocytes	4.72262	0.233851	chr4:47210435-47210936
Adipocytes	3.9704	0.240773	chr4:16019699-16020200
Adipocytes	8.49358	0.5182	chr5:43131086-43131587
Adipocytes	12.1759	0.558679	chr5:44242807-44243308
Adipocytes	11.5246	0.52361	chr5:46441582-46442083
Adipocytes	4.2154	0.278102	chr15:8692586-8693087
Adipocytes	3.7845	0.139282	chr12:30746482-30746983
Adipocytes	5.12028	0.257297	chr11:6713540-6714041
Adipocytes	9.48465	0.513595	chr5:90855775-90856276
Adipocytes	3.79312	0.159452	chr12:32390559-32391060
Adipocytes	13.3923	0.48436	chr5:91686497-91686998
Adipocytes	3.33145	0.170471	chr12:34053282-34053783
Adipocytes	2.47458	0.140823	chr12:34181445-34181946
Adipocytes	8.09839	0.530795	chr6:103362746-103363247
Adipocytes	1.83193	0.104369	chr2:164297382-164297883
Adipocytes	13.5215	0.592827	chr6:112556683-112557184
Adipocytes	6.16797	0.25637	chr7:35254005-35254506
Adipocytes	10.8389	0.558922	chr5:118236880-118237381
Adipocytes	11.5086	0.562188	chr5:113642226-113642727
Adipocytes	14.5852	0.614503	chr5:112631776-112632277
Adipocytes	0.778076	0.0424354	chr4:60825749-60826250
Adipocytes	0.874104	0.0410939	chr4:60704888-60705389
Adipocytes	10.5533	0.579248	chr4:100728051-100728552
Adipocytes	8.72134	0.482351	chr4:106214132-106214633
Adipocytes	1.24837	0.0505717	chr2:98484123-98484624
Adipocytes	10.1802	0.505274	chr4:109589849-109590350
Adipocytes	7.50498	0.484759	chr4:117293858-117294359
Adipocytes	9.12639	0.576627	chr4:119657442-119657943
Adipocytes	14.2319	0.565165	chr4:125195845-125196346
Adipocytes	8.4468	0.557271	chr4:135193486-135193987
Adipocytes	3.47918	0.187445	chr4:89016399-89016900
Adipocytes	2.24435	0.114896	chr2:63313737-63314238
Adipocytes	7.86324	0.503639	chr4:33549594-33550095
Adipocytes	9.31475	0.525305	chr4:40939010-40939511
Adipocytes	4.25603	0.180516	chr12:11099674-11100175
Adipocytes	3.58383	0.194093	chr4:81908767-81909268
Adipocytes	3.41639	0.187527	chr4:81739014-81739515
Adipocytes	8.36801	0.259735	chr18:63120510-63121011
Adipocytes	6.61734	0.293999	chr18:62956013-62956514
Adipocytes	4.92207	0.302872	chr18:62952737-62953238
Adipocytes	9.74934	0.493141	chr4:86301438-86301939
Adipocytes	5.57334	0.334225	chr7:57356501-57357002
Adipocytes	11.2452	0.614165	chr4:81283593-81284094
Adipocytes	9.99557	0.515337	chr2:169396987-169397488
Adipocytes	8.39017	0.227414	chr4:67265085-67265586
Adipocytes	5.12397	0.183498	chr4:67424057-67424558
Adipocytes	5.47731	0.227245	chr4:69751080-69751581
Adipocytes	17.2149	0.600776	chr4:58177232-58177733
Adipocytes	3.47426	0.208693	chr4:76227223-76227724
Adipocytes	12.416	0.484942	chr4:55176001-55176502
Adipocytes	8.63886	0.572743	chr4:47138340-47138841
Adipocytes	11.7376	0.247772	chr4:67321127-67321628
Adipocytes	4.23387	0.259758	chr8:26555425-26555926
Adipocytes	8.1661	0.539984	chr2:16759689-16760190
Adipocytes	7.45081	0.46861	chr2:164195173-164195674
Adipocytes	3.31544	0.121331	chr3:42156476-42156977
Adipocytes	17.3307	0.539515	chr16:23146224-23146725
Adipocytes	3.64046	0.230299	chr7:119768929-119769430
Adipocytes	15.3768	1.21761	chr11:73108776-73109277
Adipocytes	7.95558	0.324868	chr9:30227962-30228463
Adipocytes	4.09721	0.253696	chr11:17078380-17078881
Adipocytes	10.9755	0.59063	chr16:35007285-35007786
Adipocytes	9.8626	0.565838	chr16:49316933-49317434
Adipocytes	5.83926	0.272192	chr8:13940023-13940524
Adipocytes	5.15229	0.194163	chr7:103212022-103212523
Adipocytes	7.85955	0.474607	chr16:58536009-58536510
Adipocytes	3.25265	0.184004	chr6:97630717-97631218
Adipocytes	19.9013	1.27677	chr11:60028392-60028893
Adipocytes	9.35045	0.509752	chr16:77409114-77409615
Adipocytes	7.23414	0.304001	chr8:15395350-15395851
Adipocytes	7.35479	0.500553	chr16:77687489-77687990
Adipocytes	9.23719	0.519921	chr16:86142659-86143160
Adipocytes	9.27905	0.580613	chr16:86249954-86250455
Adipocytes	13.0057	0.592583	chr16:90804396-90804897
Adipocytes	2.16064	0.12057	chr3:31488613-31489114
Adipocytes	8.99712	0.475818	chr16:92174512-92175013
Adipocytes	1.34193	0.0764826	chr4:74662694-74663195
Adipocytes	9.12885	0.531227	chr16:92985687-92986188
Adipocytes	6.04855	0.253108	chr11:19237472-19237973
Adipocytes	5.97469	0.33633	chr8:124583856-124584357
Adipocytes	9.62992	0.242572	chr6:77093414-77093915
Adipocytes	10.8007	0.481244	chr17:32440565-32441066
Adipocytes	1.88979	0.118672	chr3:23804731-23805232
Adipocytes	2.83776	0.134194	chr11:31288828-31289329
Adipocytes	8.98111	0.598765	chr17:47311069-47311570
Adipocytes	9.93647	0.507589	chr16:77876960-77877461
Adipocytes	2.96703	0.156221	chr1:45400077-45400578
Adipocytes	12.6684	0.623001	chr16:19203610-19204111
Adipocytes	2.84515	0.13719	chr11:18252269-18252770
Adipocytes	8.89247	0.601589	chr15:34343125-34343626
Adipocytes	4.83835	0.291606	chr8:24724846-24725347
Adipocytes	11.7795	0.588827	chr15:3618280-3618781
Adipocytes	4.86544	0.177773	chr11:12079129-12079630
Adipocytes	6.3034	0.203699	chr7:140724686-140725187
Adipocytes	3.15293	0.189572	chr7:140718751-140719252
Adipocytes	3.88053	0.211443	chr7:140718202-140718703
Adipocytes	3.41762	0.187375	chr7:140706546-140707047
Adipocytes	1.93534	0.118185	chr3:58949307-58949808
Adipocytes	7.12949	0.479512	chr15:53477638-53478139
Adipocytes	6.51515	0.316269	chr11:114551213-114551714
Adipocytes	10.36	0.501403	chr15:58446369-58446870
Adipocytes	8.34462	0.241327	chr7:137530405-137530906
Adipocytes	8.98234	0.553803	chr15:67940449-67940950
Adipocytes	2.83161	0.164365	chr11:18541658-18542159
Adipocytes	3.8042	0.126626	chr3:49651266-49651767
Adipocytes	5.01563	0.305914	chr16:45127233-45127734
Adipocytes	8.53667	0.515665	chr15:73010202-73010703
Adipocytes	8.05899	0.536162	chr15:81431123-81431624
Adipocytes	5.61889	0.248256	chr7:134182122-134182623
Adipocytes	3.79681	0.196682	chr7:133808693-133809194
Adipocytes	12.0737	0.575744	chr15:84161859-84162360
Adipocytes	3.95194	0.150445	chr1:47339712-47340213
Adipocytes	10.7158	0.464194	chr15:84622498-84622999
Adipocytes	3.654	0.206607	chr7:131990544-131991045
Adipocytes	5.6312	0.235422	chr7:131976112-131976613
Adipocytes	4.28927	0.248734	chr7:131943931-131944432
Adipocytes	1.52907	0.0876003	chr4:60840234-60840735
Adipocytes	9.02543	0.521322	chr15:8682831-8683332
Adipocytes	9.14485	0.518694	chr15:9454144-9454645
Adipocytes	5.80972	0.2512	chr15:98403086-98403587
Adipocytes	9.14855	0.562574	chr17:66846916-66847417
Adipocytes	10.8697	0.625013	chr17:73836527-73837028
Adipocytes	5.66444	0.19853	chr6:60600124-60600625
Adipocytes	10.4609	0.570357	chr19:56089594-56090095
Adipocytes	7.76598	0.515915	chr19:56105249-56105750
Adipocytes	8.75458	0.51122	chr19:56156479-56156980
Adipocytes	3.96548	0.237502	chr6:135740149-135740650
Adipocytes	10.7195	0.245525	chr6:135729687-135730188
Adipocytes	1.33947	0.0822043	chr5:126998695-126999196
Adipocytes	4.8088	0.205796	chr6:135686217-135686718
Adipocytes	9.51296	0.56887	chr19:58889300-58889801
Adipocytes	7.97897	0.497894	chr19:58890296-58890797
Adipocytes	10.4942	0.621003	chr2:10228732-10229233
Adipocytes	1.63002	0.0922409	chr5:13288101-13288602
Adipocytes	5.95622	0.320119	chr11:35705480-35705981
Adipocytes	4.74602	0.307311	chr11:35728144-35728645
Adipocytes	5.88481	0.300484	chr11:35739989-35740490
Adipocytes	4.2905	0.263446	chr11:35378121-35378622
Adipocytes	4.04427	0.229297	chr6:126675332-126675833
Adipocytes	10.8894	0.607614	chr2:118079094-118079595
Adipocytes	6.264	0.224209	chr6:121281542-121282043
Adipocytes	8.45788	0.581062	chr2:120053479-120053980
Adipocytes	6.64935	0.280829	chr7:96360117-96360618
Adipocytes	6.44621	0.331048	chr7:96272999-96273500
Adipocytes	8.20427	0.308521	chr7:96164036-96164537
Adipocytes	11.2242	0.532403	chr2:146545758-146546259
Adipocytes	13.881	0.533795	chr2:148642897-148643398
Adipocytes	6.23322	0.243093	chr5:90746147-90746648
Adipocytes	17.5486	0.627996	chr2:157519369-157519870
Adipocytes	11.9715	0.515806	chr2:157526577-157527078
Adipocytes	2.28868	0.0917316	chr5:47822801-47823302
Adipocytes	15.0186	0.62684	chr2:163992864-163993365
Adipocytes	2.28744	0.10847	chr3:124724182-124724683
Adipocytes	9.95001	0.496953	chr2:11648107-11648608
Adipocytes	5.19046	0.251182	chr11:35375196-35375697
Adipocytes	4.77556	0.287339	chr11:35256657-35257158
Adipocytes	4.99347	0.327493	chr11:35117963-35118464
Adipocytes	3.75742	0.209712	chr6:53116343-53116844
Adipocytes	4.16985	0.220989	chr6:52385447-52385948
Adipocytes	10.7256	0.611057	chr17:88516437-88516938
Adipocytes	4.07382	0.172955	chr11:37671297-37671798
Adipocytes	1.79007	0.100618	chr3:19052060-19052561
Adipocytes	3.59737	0.121971	chr3:19051196-19051697
Adipocytes	3.44717	0.138619	chr11:37695783-37696284
Adipocytes	4.73494	0.255592	chr15:9601018-9601519
Adipocytes	7.88664	0.29363	chr11:26482703-26483204
Adipocytes	7.22552	0.470299	chr18:32053071-32053572
Adipocytes	5.76416	0.323198	chr8:115050191-115050692
Adipocytes	7.12456	0.189311	chr6:35999524-36000025
Adipocytes	9.38739	0.517632	chr18:64719277-64719778
Adipocytes	4.1957	0.225538	chr6:29063292-29063793
Adipocytes	1.5463	0.0927988	chr4:92001028-92001529
Adipocytes	6.11996	0.242123	chr6:28970699-28971200
Adipocytes	12.7865	0.59956	chr18:68427643-68428144
Adipocytes	6.11504	0.289362	chr11:35109682-35110183
Adipocytes	18.6911	0.580947	chr19:44447841-44448342
Adipocytes	14.1469	0.583626	chr19:44445719-44446220
Adipocytes	14.0472	0.47379	chr19:44437910-44438411
Adipocytes	4.19078	0.265202	chr11:34942785-34943286
Adipocytes	7.68719	0.474233	chr19:41627024-41627525
Adipocytes	13.0611	0.526522	chr2:167019354-167019855
Adipocytes	8.06761	0.528366	chr19:36625849-36626350
Adipocytes	12.4443	0.623877	chr19:26699010-26699511
Adipocytes	6.23569	0.25358	chr8:108670697-108671198
Adipocytes	3.30067	0.194144	chr6:15122370-15122871
Adipocytes	3.51611	0.188972	chr6:16415231-16415732
Adipocytes	4.11691	0.187511	chr6:23690581-23691082
Adipocytes	1.39734	0.0897443	chr4:93408909-93409410
Adipocytes	6.05225	0.246754	chr6:142446290-142446791
Adipocytes	4.45424	0.283336	chr5:113585198-113585699
Adipocytes	9.73826	0.658031	chr11:47390759-47391260
Adipocytes	16.9884	0.811839	chr14:79266380-79266881
Adipocytes	10.4388	0.347891	chr11:90192518-90193019
Adipocytes	9.96356	0.408606	chr11:90205741-90206242
Adipocytes	6.80693	0.434218	chr11:96196783-96197284
Adipocytes	5.7457	0.313567	chr14:46740919-46741420
Adipocytes	8.35939	0.413265	chr12:103514755-103515256
Adipocytes	7.39295	0.367269	chr12:104288838-104289339
Adipocytes	5.71369	0.36279	chr12:104490933-104491434
Adipocytes	2.92517	0.132136	chr1:78929922-78930423
Adipocytes	7.29692	0.417512	chr12:107441042-107441543
Adipocytes	7.7032	0.377933	chr12:109966706-109967207
Adipocytes	7.11472	0.428566	chr12:112500878-112501379
Adipocytes	2.86731	0.13227	chr1:70923071-70923572
Adipocytes	4.01965	0.151251	chr6:137983123-137983624
Adipocytes	3.30313	0.182338	chr6:135730480-135730981
Adipocytes	9.47849	0.439397	chr12:14015190-14015691
Adipocytes	3.47672	0.163648	chr6:13555225-13555726
Adipocytes	8.61424	0.420517	chr12:16606416-16606917
Adipocytes	7.21198	0.463463	chr12:16611218-16611719
Adipocytes	4.83589	0.252442	chr1:61946076-61946577
Adipocytes	2.22835	0.136631	chr6:13233319-13233820
Adipocytes	8.85923	0.433582	chr12:21277451-21277952
Adipocytes	6.48684	0.42466	chr12:24533726-24534227
Adipocytes	8.14148	0.322931	chr14:49372826-49373327
Adipocytes	4.81742	0.268015	chr9:58172825-58173326
Adipocytes	4.43208	0.259487	chr9:58187042-58187543
Adipocytes	5.76909	0.394872	chr5:135500249-135500750
Adipocytes	8.3163	0.379434	chr12:32095843-32096344
Adipocytes	3.32283	0.137897	chr6:122425465-122425966
Adipocytes	7.33016	0.413131	chr12:40268292-40268793
Adipocytes	2.22219	0.109486	chr1:8580486-8580987
Adipocytes	6.66658	0.374126	chr11:90190113-90190614
Adipocytes	3.41762	0.167341	chr6:21868820-21869321
Adipocytes	5.03287	0.346335	chr5:149686320-149686821
Adipocytes	10.3058	0.459034	chr11:35366557-35367058
Adipocytes	7.91126	0.323711	chr1:51609226-51609727
Adipocytes	6.80447	0.258175	chr1:51632803-51633304
Adipocytes	7.20459	0.370944	chr11:35730540-35731041
Adipocytes	4.03935	0.181687	chr6:55919615-55920116
Adipocytes	4.56996	0.172091	chr6:55841114-55841615
Adipocytes	2.63339	0.159798	chr6:52412633-52413134
Adipocytes	9.54867	0.275294	chr1:5326221-5326722
Adipocytes	2.86854	0.176492	chr6:52384110-52384611
Adipocytes	8.28306	0.425753	chr11:44787957-44788458
Adipocytes	8.45173	0.41824	chr11:45071371-45071872
Adipocytes	9.06729	0.45785	chr11:45311788-45312289
Adipocytes	11.5406	0.441358	chr11:47373113-47373614
Adipocytes	6.68628	0.405139	chr11:55514375-55514876
Adipocytes	6.62842	0.41666	chr12:47407673-47408174
Adipocytes	3.33391	0.150109	chr6:36617662-36618163
Adipocytes	7.3117	0.348771	chr5:18217779-18218280
Adipocytes	5.16829	0.34064	chr5:17495563-17496064
Adipocytes	7.30308	0.454995	chr5:17485474-17485975
Adipocytes	3.35976	0.113658	chr1:99069518-99070019
Adipocytes	3.94086	0.117033	chr1:98326000-98326501
Adipocytes	2.87716	0.160136	chr17:62283959-62284460
Adipocytes	1.76298	0.100109	chr1:98325234-98325735
Adipocytes	3.68232	0.157186	chr6:35998336-35998837
Adipocytes	6.89804	0.461494	chr11:72364480-72364981
Adipocytes	8.53421	0.413969	chr11:73258566-73259067
Adipocytes	10.589	0.397905	chr11:76711896-76712397
Adipocytes	8.68072	0.389543	chr11:77618343-77618844
Adipocytes	8.1661	0.305107	chr14:46318737-46319238
Adipocytes	3.09014	0.142404	chr6:27135868-27136369
Adipocytes	7.94696	0.374197	chr5:18233901-18234402
Adipocytes	4.97624	0.170997	chr6:111903434-111903935
Adipocytes	7.6244	0.334026	chr1:63475492-63475993
Adipocytes	9.57698	0.266479	chr1:63479433-63479934
Adipocytes	6.74538	0.362953	chr13:51211315-51211816
Adipocytes	6.73306	0.393032	chr13:5164351-5164852
Adipocytes	6.21968	0.176936	chr1:122443686-122444187
Adipocytes	4.28804	0.149434	chr5:48824410-48824911
Adipocytes	3.36099	0.146589	chr5:47902781-47903282
Adipocytes	4.22155	0.16721	chr5:45077929-45078430
Adipocytes	5.73338	0.38264	chr13:58421557-58422058
Adipocytes	2.98057	0.158749	chr5:4285442-4285943
Adipocytes	3.99749	0.143571	chr5:42660799-42661300
Adipocytes	7.99867	0.414002	chr13:63707856-63708357
Adipocytes	6.62596	0.425745	chr13:63798632-63799133
Adipocytes	7.58132	0.419786	chr13:65107506-65108007
Adipocytes	12.1648	0.43395	chr5:100880109-100880610
Adipocytes	8.4271	0.396041	chr5:100876969-100877470
Adipocytes	8.81737	0.413932	chr13:45265708-45266209
Adipocytes	4.95531	0.311405	chr2:58331876-58332377
Adipocytes	4.698	0.160795	chr5:27975292-27975793
Adipocytes	5.37636	0.350944	chr13:91691935-91692436
Adipocytes	5.79617	0.163859	chr5:23125469-23125970
Adipocytes	3.11107	0.144833	chr5:22985942-22986443
Adipocytes	8.43941	0.362508	chr4:9742488-9742989
Adipocytes	6.2086	0.384043	chr4:9741008-9741509
Adipocytes	8.97126	0.399223	chr14:19732018-19732519
Adipocytes	6.79831	0.440636	chr14:22076156-22076657
Adipocytes	6.92143	0.385802	chr4:89429836-89430337
Adipocytes	2.97934	0.115471	chr1:23001601-23002102
Adipocytes	6.28493	0.392533	chr14:32151660-32152161
Adipocytes	4.63029	0.254603	chr16:84653826-84654327
Adipocytes	5.26555	0.279014	chr1:76730834-76731335
Adipocytes	8.65486	0.436006	chr4:86306720-86307221
Adipocytes	6.49422	0.375775	chr13:77049710-77050211
Adipocytes	7.56531	0.358333	chr11:35216271-35216772
Adipocytes	5.49824	0.366546	chr13:41962840-41963341
Adipocytes	7.54315	0.449829	chr5:110546665-110547166
Adipocytes	3.96917	0.169988	chr17:77765558-77766059
Adipocytes	5.49578	0.256391	chr1:63529882-63530383
Adipocytes	8.07992	0.319079	chr1:63562028-63562529
Adipocytes	5.30372	0.282096	chr2:66772410-66772911
Adipocytes	7.95681	0.402442	chr12:72727549-72728050
Adipocytes	3.65154	0.143144	chr17:81272149-81272650
Adipocytes	5.99069	0.353806	chr12:77737220-77737721
Adipocytes	6.5841	0.380074	chr12:77742704-77743205
Adipocytes	9.03405	0.423304	chr12:8108743-8109244
Adipocytes	2.41302	0.100223	chr1:56171624-56172125
Adipocytes	5.57949	0.365387	chr12:81101727-81102228
Adipocytes	7.51483	0.36839	chr12:81109931-81110432
Adipocytes	9.7358	0.387597	chr12:81112258-81112759
Adipocytes	2.88947	0.156325	chr6:101436807-101437308
Adipocytes	6.68382	0.423879	chr5:110546113-110546614
Adipocytes	6.8648	0.369198	chr12:84426596-84427097
Adipocytes	6.92143	0.401891	chr12:98934589-98935090
Adipocytes	6.72568	0.271108	chr14:54011363-54011864
Adipocytes	7.16889	0.428628	chr13:102709340-102709841
Adipocytes	3.3179	0.141311	chr5:89487251-89487752
Adipocytes	3.92485	0.136806	chr5:87705850-87706351
Adipocytes	2.58169	0.122619	chr1:46781287-46781788
Adipocytes	5.94391	0.383941	chr13:114424686-114425187
Adipocytes	6.37481	0.319144	chr2:62655394-62655895
Adipocytes	6.75646	0.408631	chr5:113674845-113675346
Adipocytes	10.1101	0.3881	chr13:31688515-31689016
Adipocytes	6.73799	0.314232	chr2:61462119-61462620
Adipocytes	5.79494	0.342448	chr13:38539167-38539668
Adipocytes	11.7462	0.417463	chr5:111304151-111304652
Adipocytes	9.48218	0.41077	chr5:111303528-111304029
Adipocytes	5.48593	0.170082	chr5:98815183-98815684
Adipocytes	8.29045	0.426643	chr11:35139053-35139554
Adipocytes	8.43572	0.414681	chr11:34219878-34220379
Adipocytes	8.47019	0.332928	chr2:77837869-77838370
Adipocytes	9.8269	0.392367	chr1:150409946-150410447
Adipocytes	7.87556	0.345169	chr5:90858975-90859476
Adipocytes	7.27846	0.388851	chr1:159920544-159921045
Adipocytes	2.22958	0.137655	chr8:118108603-118109104
Adipocytes	3.04336	0.153374	chr8:118075185-118075686
Adipocytes	3.5075	0.176595	chr8:116100174-116100675
Adipocytes	5.99439	0.320947	chr14:28995813-28996314
Adipocytes	6.2443	0.164006	chr8:109516854-109517355
Adipocytes	6.8414	0.34166	chr1:184514851-184515352
Adipocytes	8.20304	0.378748	chr1:185787605-185788106
Adipocytes	6.64073	0.398555	chr1:185832126-185832627
Adipocytes	7.29692	0.423887	chr1:186169573-186170074
Adipocytes	2.44503	0.14986	chr8:103965762-103966263
Adipocytes	7.32401	0.360599	chr1:193066617-193067118
Adipocytes	4.23879	0.254549	chr1:193632081-193632582
Adipocytes	3.71925	0.171232	chr7:96176733-96177234
Adipocytes	7.3634	0.447002	chr1:44751276-44751777
Adipocytes	10.1568	0.370854	chr5:75770533-75771034
Adipocytes	9.07222	0.411504	chr1:46782174-46782675
Adipocytes	12.5379	0.437589	chr1:50990609-50991110
Adipocytes	6.98791	0.315332	chr1:23098369-23098870
Adipocytes	9.62869	0.268886	chr1:23234869-23235370
Adipocytes	7.81523	0.353958	chr1:51141288-51141789
Adipocytes	2.71957	0.162452	chr7:78369805-78370306
Adipocytes	4.22032	0.177243	chr7:74187826-74188327
Adipocytes	3.12092	0.13636	chr7:72979987-72980488
Adipocytes	8.12055	0.462908	chr1:63478931-63479432
Adipocytes	5.22246	0.2617	chr1:26262907-26263408
Adipocytes	8.27321	0.412106	chr1:63507293-63507794
Adipocytes	7.36956	0.443361	chr1:65193385-65193886
Adipocytes	7.08886	0.441189	chr1:33979177-33979678
Adipocytes	6.94974	0.454095	chr5:73572751-73573252
Adipocytes	12.3606	0.386306	chr1:143554534-143555035
Adipocytes	12.3901	0.347232	chr1:143473880-143474381
Adipocytes	8.96511	0.327915	chr2:117740634-117741135
Adipocytes	5.16953	0.305777	chr3:138366136-138366637
Adipocytes	3.93962	0.134552	chr8:76211867-76212368
Adipocytes	3.95563	0.172822	chr8:75323085-75323586
Adipocytes	21.4303	3.00078	chr4:98104102-98104603
Adipocytes	7.57516	0.407397	chr6:113423603-113424104
Adipocytes	7.01007	0.376385	chr6:112563833-112564334
Adipocytes	5.86019	0.398965	chr6:112504830-112505331
Adipocytes	5.40467	0.264679	chr15:3644550-3645051
Adipocytes	6.93497	0.311354	chr3:130881147-130881648
Adipocytes	4.78911	0.277364	chr1:188716823-188717324
Adipocytes	5.45022	0.158995	chr8:59808367-59808868
Adipocytes	4.57612	0.175004	chr8:58853466-58853967
Adipocytes	5.70014	0.328087	chr1:189426159-189426660
Adipocytes	14.7662	0.345056	chr1:143480776-143481277
Adipocytes	2.84761	0.146658	chr8:50809287-50809788
Adipocytes	4.2351	0.177817	chr16:76466728-76467229
Adipocytes	9.26674	0.328846	chr15:3620348-3620849
Adipocytes	3.59121	0.150016	chr8:42361798-42362299
Adipocytes	2.80575	0.166673	chr16:77877599-77878100
Adipocytes	4.47886	0.177254	chr16:78710907-78711408
Adipocytes	11.6871	0.392937	chr1:118854055-118854556
Adipocytes	14.4732	0.395282	chr1:125857735-125858236
Adipocytes	7.33509	0.366654	chr5:96836354-96836855
Adipocytes	9.48465	0.419534	chr1:132780222-132780723
Adipocytes	10.5557	0.398206	chr1:132956714-132957215
Adipocytes	5.69891	0.356327	chr5:93278622-93279123
Adipocytes	2.73558	0.120579	chr11:14600895-14601396
Adipocytes	2.6851	0.154872	chr16:81994571-81995072
Adipocytes	6.13473	0.170556	chr8:27450226-27450727
Adipocytes	4.15015	0.165095	chr8:48994242-48994743
Adipocytes	6.0424	0.271022	chr1:77600518-77601019
Adipocytes	9.91185	0.445834	chr1:72015435-72015936
Adipocytes	3.38808	0.14174	chr7:61503431-61503932
Adipocytes	3.23911	0.173853	chr17:4428674-4429175
Adipocytes	6.92635	0.452176	chr5:43133410-43133911
Adipocytes	2.84638	0.156807	chr7:103173006-103173507
Adipocytes	8.03314	0.367493	chr5:42687194-42687695
Adipocytes	2.90794	0.134355	chr17:4708349-4708850
Adipocytes	3.49395	0.144045	chr6:95378362-95378863
Adipocytes	4.67215	0.270161	chr9:55000665-55001166
Adipocytes	11.1307	0.455513	chr10:87873468-87873969
Adipocytes	6.91527	0.37879	chr10:87922169-87922670
Adipocytes	8.20919	0.451449	chr10:89856249-89856750
Adipocytes	9.41324	0.442021	chr10:90370646-90371147
Adipocytes	5.20646	0.153826	chr6:81791518-81792019
Adipocytes	3.38438	0.140617	chr6:81615453-81615954
Adipocytes	5.79987	0.171426	chr6:81581240-81581741
Adipocytes	8.98604	0.428129	chr10:5272543-5273044
Adipocytes	4.95408	0.162076	chr6:78935284-78935785
Adipocytes	4.3065	0.148759	chr6:78716166-78716667
Adipocytes	6.264	0.34157	chr11:104525894-104526395
Adipocytes	7.78445	0.435558	chr11:109047442-109047943
Adipocytes	2.36747	0.117758	chr10:12150010-12150511
Adipocytes	6.93251	0.406205	chr5:31024583-31025084
Adipocytes	6.77	0.404356	chr11:12171290-12171791
Adipocytes	2.35146	0.14532	chr6:68909387-68909888
Adipocytes	8.03068	0.343367	chr11:19171977-19172478
Adipocytes	8.55268	0.282183	chr14:40867784-40868285
Adipocytes	6.61611	0.2525	chr1:47285670-47286171
Adipocytes	3.30928	0.17516	chr6:65882551-65883052
Adipocytes	2.38717	0.105887	chr10:114499987-114500488
Adipocytes	5.41206	0.128331	chr10:114111625-114112126
Adipocytes	9.41078	0.370321	chr11:23582017-23582518
Adipocytes	8.64994	0.398982	chr10:97682903-97683404
Adipocytes	7.51483	0.314855	chr1:31115949-31116450
Adipocytes	7.25999	0.386605	chr10:4727177-4727678
Adipocytes	4.70785	0.26367	chr2:123067342-123067843
Adipocytes	5.18553	0.350158	chr1:81967025-81967526
Adipocytes	8.44311	0.416806	chr1:86019731-86020232
Adipocytes	6.37973	0.303519	chr3:102000685-102001186
Adipocytes	4.52318	0.297728	chr1:33214804-33215305
Adipocytes	4.43946	0.175053	chr17:17744452-17744953
Adipocytes	2.62724	0.146674	chr7:49965473-49965974
Adipocytes	5.71492	0.386233	chr1:90799544-90800045
Adipocytes	3.68478	0.173664	chr7:40798974-40799475
Adipocytes	4.93561	0.293202	chr3:100332470-100332971
Adipocytes	6.24677	0.395765	chr10:107094401-107094902
Adipocytes	15.2636	0.679429	chr14:77837263-77837764
Adipocytes	9.00697	0.411596	chr10:111331470-111331971
Adipocytes	3.20218	0.174959	chr7:27063076-27063577
Adipocytes	13.9734	0.397013	chr10:12127470-12127971
Adipocytes	8.79275	0.408036	chr10:4694455-4694956
Adipocytes	2.30714	0.0981263	chr10:47602289-47602790
Adipocytes	9.07099	0.398119	chr10:13137719-13138220
Adipocytes	3.18617	0.182403	chr7:137344289-137344790
Adipocytes	4.42223	0.182312	chr7:134443121-134443622
Adipocytes	10.5102	0.28945	chr14:34040751-34041252
Adipocytes	5.68291	0.349251	chr10:23848208-23848709
Adipocytes	12.0553	0.436254	chr10:29225207-29225708
Adipocytes	2.58045	0.117477	chr10:45957649-45958150
Adipocytes	4.75833	0.310499	chr2:92616011-92616512
Adipocytes	6.89434	0.447854	chr5:45875458-45875959
Adipocytes	6.16305	0.35236	chr10:38929316-38929817
Adipocytes	2.01536	0.119749	chr10:37973064-37973565
Adipocytes	8.95772	0.370658	chr10:41695910-41696411
Adipocytes	3.132	0.178344	chr7:119780344-119780845
Adipocytes	3.6897	0.16236	chr7:119176753-119177254
Adipocytes	6.1138	0.175885	chr7:140710444-140710945
Adipocytes	4.52811	0.270163	chr3:138509551-138510052
Adipocytes	6.49669	0.371768	chr14:45816560-45817061
Adipocytes	7.88171	0.276123	chr2:45755566-45756067
Adipocytes	4.41977	0.278424	chrX:140437839-140438340
Adipocytes	9.57575	0.441029	chr2:135049305-135049806
Adipocytes	2.50043	0.147023	chr1:108019551-108020052
Adipocytes	7.12456	0.39462	chr2:137318861-137319362
Adipocytes	5.28033	0.301193	chrX:133372357-133372858
Adipocytes	11.5197	0.372107	chr2:148639411-148639912
Adipocytes	4.68077	0.176411	chr2:67806407-67806908
Adipocytes	3.45825	0.156926	chr2:67805890-67806391
Adipocytes	6.33541	0.425649	chr2:157211660-157212161
Adipocytes	13.3652	0.352072	chr2:157524357-157524858
Adipocytes	6.84633	0.398567	chr2:160145980-160146481
Adipocytes	7.814	0.444503	chr2:163965656-163966157
Adipocytes	12.4061	0.406506	chr2:163976408-163976909
Adipocytes	4.79649	0.305465	chr2:157531952-157532453
Adipocytes	3.19233	0.160468	chr2:63324742-63325243
Adipocytes	5.05996	0.311296	chr2:157525849-157526350
Adipocytes	7.34001	0.415502	chr2:169864225-169864726
Adipocytes	7.90018	0.413221	chr2:169947313-169947814
Adipocytes	7.3277	0.438211	chr2:173116950-173117451
Adipocytes	3.86453	0.13422	chr19:22245498-22245999
Adipocytes	8.075	0.34603	chr3:88268912-88269413
Adipocytes	4.63521	0.261429	chr2:153902612-153903113
Adipocytes	9.77396	0.300324	chr2:153894435-153894936
Adipocytes	4.26464	0.26655	chr10:121793445-121793946
Adipocytes	8.07377	0.298365	chr2:153804508-153805009
Adipocytes	7.84232	0.423144	chr3:85608006-85608507
Adipocytes	2.95226	0.176241	chr2:45687612-45688113
Adipocytes	6.2837	0.302655	chr9:74318687-74319188
Adipocytes	13.6151	0.31075	chr9:99202866-99203367
Adipocytes	10.2172	0.435789	chr2:130155810-130156311
Adipocytes	4.63152	0.177024	chr2:93533835-93534336
Adipocytes	4.14769	0.160725	chr1:108263808-108264309
Adipocytes	5.70014	0.148572	chr2:97714958-97715459
Adipocytes	8.25967	0.405402	chr19:26030604-26031105
Adipocytes	7.6478	0.251996	chr10:114803456-114803957
Adipocytes	7.4422	0.374528	chr19:29081405-29081906
Adipocytes	5.54379	0.287971	chr14:78396144-78396645
Adipocytes	6.88696	0.449952	chr19:32940674-32941175
Adipocytes	4.89621	0.297917	chr2:163979620-163980121
Adipocytes	8.0393	0.297336	chr2:163973015-163973516
Adipocytes	6.83402	0.454959	chr19:44446660-44447161
Adipocytes	6.74414	0.373785	chr19:44463339-44463840
Adipocytes	3.11477	0.137644	chr18:86801565-86802066
Adipocytes	5.38005	0.354307	chr19:56185660-56186161
Adipocytes	3.82267	0.164538	chr1:110150718-110151219
Adipocytes	4.95038	0.173732	chr3:126104994-126105495
Adipocytes	2.61862	0.134307	chr3:124642945-124643446
Adipocytes	5.72354	0.320369	chr9:98721275-98721776
Adipocytes	4.01349	0.148445	chr3:123796935-123797436
Adipocytes	3.41639	0.15453	chr1:109889466-109889967
Adipocytes	14.3279	0.417723	chr4:109574827-109575328
Adipocytes	3.39546	0.147099	chr1:109516560-109517061
Adipocytes	7.54807	0.305202	chr9:7247787-7248288
Adipocytes	6.5287	0.358157	chr19:7638345-7638846
Adipocytes	6.12735	0.375397	chr2:101749605-101750106
Adipocytes	3.45086	0.171115	chr3:119280619-119281120
Adipocytes	7.18981	0.393229	chr4:107393728-107394229
Adipocytes	3.07906	0.180232	chr18:89835972-89836473
Adipocytes	7.09994	0.40641	chr4:106145619-106146120
Adipocytes	6.54101	0.348567	chr4:105509026-105509527
Adipocytes	6.6395	0.303361	chrX:143366189-143366690
Adipocytes	8.21781	0.439356	chr2:117766455-117766956
Adipocytes	3.21079	0.164872	chr3:106386577-106387078
Adipocytes	4.76202	0.250654	chrX:160523681-160524182
Adipocytes	9.16701	0.260806	chr15:11959583-11960084
Adipocytes	2.92394	0.151952	chr19:26149820-26150321
Adipocytes	4.18216	0.156927	chr19:26151203-26151704
Adipocytes	5.93898	0.382285	chr2:94027013-94027514
Adipocytes	6.22584	0.353966	chr3:10201307-10201808
Adipocytes	10.4462	0.359818	chr3:10202202-10202703
Adipocytes	8.60808	0.432177	chr3:10203404-10203905
Adipocytes	5.9513	0.293724	chr10:17008795-17009296
Adipocytes	4.57612	0.301538	chr15:100986426-100986927
Adipocytes	2.44872	0.139004	chr2:136541386-136541887
Adipocytes	2.70234	0.150005	chr2:136506072-136506573
Adipocytes	3.17263	0.136492	chr2:134289943-134290444
Adipocytes	5.22	0.290675	chr10:17456840-17457341
Adipocytes	6.41666	0.306378	chr9:83880013-83880514
Adipocytes	4.35698	0.25345	chr9:83106094-83106595
Adipocytes	6.99776	0.273607	chr2:145081888-145082389
Adipocytes	6.27262	0.299542	chr2:144993610-144994111
Adipocytes	8.58099	0.365733	chr2:93077569-93078070
Adipocytes	3.02736	0.167968	chr2:123186539-123187040
Adipocytes	6.96698	0.402228	chr3:146015409-146015910
Adipocytes	13.2408	0.404599	chr3:14840691-14841192
Adipocytes	7.06916	0.325311	chr15:10291896-10292397
Adipocytes	5.2397	0.353367	chr3:151845622-151846123
Adipocytes	5.99562	0.410248	chr3:152581830-152582331
Adipocytes	7.95804	0.398501	chr3:154741499-154742000
Adipocytes	8.8383	0.399425	chr3:156557907-156558408
Adipocytes	2.82176	0.137248	chr2:109460312-109460813
Adipocytes	3.79681	0.17116	chr2:108919599-108920100
Adipocytes	5.64597	0.386684	chr3:19984297-19984798
Adipocytes	3.71433	0.182386	chr2:10433413-10433914
Adipocytes	8.79767	0.395266	chr3:36045006-36045507
Adipocytes	7.61209	0.40278	chr3:36140254-36140755
Adipocytes	5.23724	0.32511	chr15:11101139-11101640
Adipocytes	6.83525	0.423495	chr3:142239261-142239762
Adipocytes	3.57767	0.157234	chr18:83310876-83311377
Adipocytes	9.09438	0.446196	chr2:92616524-92617025
Adipocytes	7.43727	0.405922	chr2:80046677-80047178
Adipocytes	7.13688	0.312256	chr9:97958255-97958756
Adipocytes	6.90665	0.325621	chr9:97957440-97957941
Adipocytes	2.79098	0.167831	chr2:42243125-42243626
Adipocytes	2.90301	0.163076	chr19:27523116-27523617
Adipocytes	2.7208	0.150118	chr19:27584869-27585370
Adipocytes	3.23665	0.142331	chr19:27586134-27586635
Adipocytes	8.88755	0.413253	chr2:38387805-38388306
Adipocytes	6.99899	0.43268	chr2:44965732-44966233
Adipocytes	7.34986	0.363286	chr2:45685147-45685648
Adipocytes	9.19041	0.403871	chr2:45746564-45747065
Adipocytes	9.26181	0.456872	chr2:45908824-45909325
Adipocytes	6.15566	0.426305	chr2:4875058-4875559
Adipocytes	8.64624	0.391478	chr2:49849727-49850228
Adipocytes	8.2055	0.334026	chr10:127983247-127983748
Adipocytes	7.03592	0.386874	chr2:84863091-84863592
Adipocytes	8.2252	0.283708	chr2:150082776-150083277
Adipocytes	5.84788	0.399704	chr2:58356094-58356595
Adipocytes	10.2443	0.375023	chr2:58419806-58420307
Adipocytes	13.636	0.414292	chr2:58436802-58437303
Adipocytes	6.74784	0.394128	chr2:5928195-5928696
Adipocytes	2.87593	0.177179	chr2:16839136-16839637
Adipocytes	4.76202	0.152136	chr2:162771349-162771850
Adipocytes	6.50038	0.344414	chr2:66773323-66773824
Adipocytes	6.4733	0.313012	chr2:148642064-148642565
Adipocytes	5.61889	0.370906	chr3:69235737-69236238
Adipocytes	3.63061	0.176113	chr2:159688637-159689138
Adipocytes	2.67894	0.164892	chr2:157525228-157525729
Adipocytes	9.82075	0.423274	chr3:65900293-65900794
Adipocytes	7.74382	0.443731	chr2:77382670-77383171
Adipocytes	3.63307	0.180447	chr2:148643676-148644177
Adipocytes	7.84478	0.269525	chr9:90890731-90891232
Adipocytes	6.23446	0.354658	chr19:25668124-25668625
Adipocytes	3.81282	0.180284	chr3:148307727-148308228
Adipocytes	4.35205	0.177061	chr3:148524756-148525257
Adipocytes	8.13286	0.405713	chr15:55765519-55766020
Adipocytes	8.09347	0.372344	chr15:55776488-55776989
Adipocytes	5.2754	0.1821	chr4:60007488-60007989
Adipocytes	4.76941	0.155409	chr4:59956069-59956570
Adipocytes	6.56686	0.378015	chr15:61953265-61953766
Adipocytes	1.89348	0.115084	chr1:130007273-130007774
Adipocytes	6.67274	0.403688	chr15:62695739-62696240
Adipocytes	2.68018	0.126056	chr1:129427825-129428326
Adipocytes	3.41516	0.143852	chr4:52546924-52547425
Adipocytes	6.89065	0.304683	chr1:88087175-88087676
Adipocytes	6.93497	0.310756	chr2:135061502-135062003
Adipocytes	5.84419	0.344288	chr15:67953021-67953522
Adipocytes	3.07044	0.11186	chr1:122425271-122425772
Adipocytes	7.46313	0.434532	chr15:73004554-73005055
Adipocytes	4.97747	0.331016	chr1:84380992-84381493
Adipocytes	2.46965	0.133939	chr18:45905865-45906366
Adipocytes	6.66658	0.420905	chr15:83906545-83907046
Adipocytes	4.65984	0.299469	chr16:8061110-8061611
Adipocytes	5.59057	0.269817	chr2:135320669-135321170
Adipocytes	17.3442	0.407178	chr15:8781199-8781700
Adipocytes	6.38465	0.37164	chr4:54637596-54638097
Adipocytes	6.22214	0.421938	chr15:8783514-8784015
Adipocytes	5.24216	0.347401	chr4:54602764-54603265
Adipocytes	7.4779	0.437213	chr15:91172863-91173364
Adipocytes	7.52961	0.435406	chr15:91281494-91281995
Adipocytes	6.2837	0.379634	chr15:91305572-91306073
Adipocytes	4.48009	0.174077	chr4:35304259-35304760
Adipocytes	3.07168	0.138121	chr4:35291845-35292346
Adipocytes	2.05476	0.103854	chr1:11443141-11443642
Adipocytes	2.36993	0.134558	chr4:35290949-35291450
Adipocytes	2.18403	0.121847	chr1:120526060-120526561
Adipocytes	3.45825	0.148292	chr4:35284547-35285048
Adipocytes	3.30067	0.1598	chr4:62010582-62011083
Adipocytes	8.27937	0.432606	chr15:51551175-51551676
Adipocytes	6.32433	0.251108	chr2:45675842-45676343
Adipocytes	6.03255	0.320945	chr2:45674211-45674712
Adipocytes	6.34895	0.263632	chr2:45439942-45440443
Adipocytes	9.46864	0.432906	chr4:81465138-81465639
Adipocytes	5.58196	0.384517	chr4:81017140-81017641
Adipocytes	7.56777	0.398058	chr4:74201366-74201867
Adipocytes	3.44102	0.105475	chr1:163040204-163040705
Adipocytes	7.08024	0.28833	chr1:80964630-80965131
Adipocytes	8.73119	0.420784	chr14:72303902-72304403
Adipocytes	7.10856	0.448944	chr14:79627459-79627960
Adipocytes	3.47056	0.149592	chr18:31483853-31484354
Adipocytes	5.1843	0.297202	chr1:81742097-81742598
Adipocytes	5.25201	0.323	chr1:81904773-81905274
Adipocytes	6.07687	0.413463	chr14:9464816-9465317
Adipocytes	4.38037	0.27693	chr2:37474118-37474619
Adipocytes	8.53667	0.349776	chr15:10286935-10287436
Adipocytes	7.14426	0.461218	chr15:11914095-11914596
Adipocytes	11.6182	0.41131	chr15:11962873-11963374
Adipocytes	11.8915	0.385922	chr15:11963724-11964225
Adipocytes	3.28466	0.174534	chr4:74565024-74565525
Adipocytes	3.44225	0.160049	chr4:73808037-73808538
Adipocytes	7.73028	0.39856	chr15:3648672-3649173
Adipocytes	4.02088	0.145135	chr4:68196271-68196772
Adipocytes	5.74077	0.273299	chr14:63667557-63668058
Adipocytes	2.14463	0.132269	chr1:146052444-146052945
Adipocytes	2.55583	0.144032	chr4:67124805-67125306
Adipocytes	4.43946	0.173966	chr4:66913649-66914150
Adipocytes	9.26058	0.423374	chr15:42364923-42365424
Adipocytes	6.46837	0.409548	chr4:61902058-61902559
Adipocytes	9.20518	0.421479	chr15:44720778-44721279
Adipocytes	7.46066	0.317412	chr1:81986778-81987279
Adipocytes	9.48095	0.448703	chr4:83949638-83950139
Adipocytes	7.28954	0.369144	chr15:97687666-97688167
Adipocytes	9.92293	0.37988	chr16:22765459-22765960
Adipocytes	3.67616	0.136608	chr3:60144669-60145170
Adipocytes	5.37266	0.279537	chrX:71977614-71978115
Adipocytes	3.31175	0.163858	chr18:67063047-67063548
Adipocytes	8.50097	0.44298	chr18:20933766-20934267
Adipocytes	2.9264	0.142221	chr3:39068937-39069438
Adipocytes	7.25137	0.463765	chr18:42159092-42159593
Adipocytes	2.6457	0.160694	chr3:36041149-36041650
Adipocytes	3.56659	0.18112	chr3:35155963-35156464
Adipocytes	8.46527	0.351455	chr18:50755827-50756328
Adipocytes	5.25694	0.361735	chr18:5771698-5772199
Adipocytes	2.82914	0.173351	chr3:29176180-29176681
Adipocytes	7.27476	0.376195	chr18:5972949-5973450
Adipocytes	6.19014	0.387564	chr18:62951506-62952007
Adipocytes	15.7499	0.415719	chr18:62961734-62962235
Adipocytes	2.7245	0.155982	chr3:61808428-61808929
Adipocytes	3.98518	0.262084	chr2:170729945-170730446
Adipocytes	8.34585	0.441881	chr18:7666427-7666928
Adipocytes	2.4241	0.141115	chr3:157073628-157074129
Adipocytes	5.57703	0.328967	chr2:169942188-169942689
Adipocytes	2.5903	0.15379	chr18:79672419-79672920
Adipocytes	7.08517	0.387468	chr4:125745821-125746322
Adipocytes	4.52195	0.2506	chr16:77781973-77782474
Adipocytes	2.93379	0.161561	chr3:154374777-154375278
Adipocytes	2.90794	0.174384	chr3:154373539-154374040
Adipocytes	4.6069	0.145052	chr3:149909607-149910108
Adipocytes	8.51821	0.251688	chr10:111319121-111319622
Adipocytes	4.2351	0.179732	chr3:149586623-149587124
Adipocytes	3.97533	0.250076	chrX:36369905-36370406
Adipocytes	7.73028	0.355028	chr19:21397918-21398419
Adipocytes	10.4893	0.412047	chr19:21399056-21399557
Adipocytes	7.49637	0.398467	chr18:75624282-75624783
Adipocytes	6.70352	0.377874	chr16:11884149-11884650
Adipocytes	12.0319	0.43522	chr17:82844976-82845477
Adipocytes	8.2806	0.296303	chr2:178448603-178449104
Adipocytes	3.54812	0.161994	chr4:22316856-22317357
Adipocytes	7.58008	0.414287	chr16:22792686-22793187
Adipocytes	7.74629	0.381085	chr16:23147736-23148237
Adipocytes	7.05931	0.383981	chr16:23148305-23148806
Adipocytes	7.50252	0.304715	chr2:24059716-24060217
Adipocytes	7.08148	0.298912	chr2:24058258-24058759
Adipocytes	11.8829	0.355072	chr4:44456865-44457366
Adipocytes	8.72381	0.300973	chr1:98930863-98931364
Adipocytes	6.66412	0.379116	chr16:32237170-32237671
Adipocytes	8.72134	0.350122	chr16:45126728-45127229
Adipocytes	3.32652	0.113195	chr1:108032444-108032945
Adipocytes	3.61707	0.172386	chr18:52735124-52735625
Adipocytes	4.45547	0.157738	chr4:13097725-13098226
Adipocytes	6.59764	0.438438	chr16:58535290-58535791
Adipocytes	6.03747	0.347625	chr17:81221387-81221888
Adipocytes	6.97314	0.16478	chr4:12725703-12726204
Adipocytes	9.20149	0.45675	chr16:76471014-76471515
Adipocytes	12.3901	0.429515	chr4:34079808-34080309
Adipocytes	6.46098	0.374183	chr16:87307908-87308409
Adipocytes	5.18061	0.353127	chr16:92860619-92861120
Adipocytes	5.13136	0.29732	chr2:136609658-136610159
Adipocytes	2.94241	0.17975	chr4:109534261-109534762
Adipocytes	5.37266	0.350343	chr17:12566933-12567434
Adipocytes	4.11568	0.148265	chr18:58966526-58967027
Adipocytes	6.61734	0.360877	chr17:14679353-14679854
Adipocytes	5.50686	0.256768	chr2:181726261-181726762
Adipocytes	2.92148	0.169483	chr3:81562126-81562627
Adipocytes	5.57334	0.145445	chr3:78525382-78525883
Adipocytes	4.698	0.134948	chr3:70398223-70398724
Adipocytes	5.20769	0.303991	chrX:96417603-96418104
Adipocytes	12.7964	0.376059	chr16:76467372-76467873
Adipocytes	3.09014	0.149621	chr8:87048431-87048932
Adipocytes	2.02398	0.104341	chr5:48825930-48826431
Adipocytes	4.61798	0.164824	chr8:93416322-93416823
Adipocytes	5.49208	0.228085	chr1:63511353-63511854
Adipocytes	4.72509	0.20539	chr11:7626166-7626667
Adipocytes	3.46687	0.133158	chr14:35363458-35363959
Adipocytes	9.68163	0.430187	chr7:113890451-113890952
Adipocytes	3.899	0.249791	chr13:55801124-55801625
Adipocytes	12.8567	0.696009	chr6:38887571-38888072
Adipocytes	4.16	0.227701	chr1:59079969-59080470
Adipocytes	14.4621	0.663796	chr6:71242701-71243202
Adipocytes	4.32743	0.199379	chr11:7786577-7787078
Adipocytes	7.56285	0.373636	chr7:105529720-105530221
Adipocytes	3.99995	0.250358	chr9:49111981-49112482
Adipocytes	4.36929	0.205408	chr1:63511895-63512396
Adipocytes	15.1909	0.651442	chr6:77240427-77240928
Adipocytes	4.2351	0.203532	chr1:50746209-50746710
Adipocytes	9.33814	0.461859	chr7:102705150-102705651
Adipocytes	6.03871	0.283564	chr4:76109040-76109541
Adipocytes	6.22707	0.227904	chr11:80984558-80985059
Adipocytes	14.5594	0.778867	chr6:93728449-93728950
Adipocytes	3.54689	0.204426	chr11:81136632-81137133
Adipocytes	6.88942	0.344451	chr6:99826490-99826991
Adipocytes	10.9792	0.688186	chr7:114280915-114281416
Adipocytes	6.91527	0.322439	chr4:12762859-12763360
Adipocytes	1.96981	0.110325	chr14:38262302-38262803
Adipocytes	5.82572	0.363506	chr6:94949860-94950361
Adipocytes	4.6426	0.205212	chr1:51223319-51223820
Adipocytes	6.25662	0.399176	chr7:113952581-113953082
Adipocytes	7.84847	0.374427	chr7:79765157-79765658
Adipocytes	5.67798	0.276269	chr4:74586738-74587239
Adipocytes	3.87561	0.241856	chr1:82027126-82027627
Adipocytes	11.106	0.640065	chr5:65273879-65274380
Adipocytes	9.36153	0.274431	chr1:153830748-153831249
Adipocytes	13.5474	0.797328	chr5:65354037-65354538
Adipocytes	3.71925	0.204549	chr1:81648177-81648678
Adipocytes	8.15502	0.274604	chr15:51543716-51544217
Adipocytes	8.89863	0.40881	chr7:122371844-122372345
Adipocytes	5.33819	0.171191	chr15:65768808-65769309
Adipocytes	1.88733	0.123001	chr13:118944735-118945236
Adipocytes	5.84788	0.295525	chr4:144547406-144547907
Adipocytes	4.01472	0.209346	chr1:77767312-77767813
Adipocytes	3.24034	0.133184	chr14:15109427-15109928
Adipocytes	5.16706	0.24925	chr4:72921048-72921549
Adipocytes	10.7367	0.634533	chr6:112554037-112554538
Adipocytes	19.0702	0.769592	chr6:115511476-115511977
Adipocytes	3.44963	0.194614	chr11:66336836-66337337
Adipocytes	3.06798	0.183869	chr1:67955910-67956411
Adipocytes	15.4913	0.817499	chr6:135302372-135302873
Adipocytes	17.7689	1.24374	chr9:119028160-119028661
Adipocytes	6.7343	0.333606	chr13:54056869-54057370
Adipocytes	11.0974	0.283574	chr4:74586178-74586679
Adipocytes	11.6871	0.780881	chr6:145733293-145733794
Adipocytes	9.30736	0.661564	chr6:145789665-145790166
Adipocytes	17.1177	0.863358	chr6:17314297-17314798
Adipocytes	15.3017	0.672244	chr6:29059905-29060406
Adipocytes	3.71187	0.2129	chr11:89230412-89230913
Adipocytes	13.428	0.717189	chr7:130374255-130374756
Adipocytes	6.0424	0.209465	chr11:89343566-89344067
Adipocytes	11.3264	0.768966	chr7:135029048-135029549
Adipocytes	3.01012	0.184603	chr1:188520629-188521130
Adipocytes	3.07906	0.121257	chr12:68359988-68360489
Adipocytes	14.0017	0.719391	chr7:96156827-96157328
Adipocytes	11.8989	0.758339	chr17:78792028-78792529
Adipocytes	3.07168	0.168429	chr1:16341454-16341955
Adipocytes	7.33509	0.280976	chr1:126032736-126033237
Adipocytes	1.85039	0.105419	chr14:40534202-40534703
Adipocytes	4.5515	0.160296	chr15:91425444-91425945
Adipocytes	13.8699	0.708854	chr8:106899456-106899957
Adipocytes	7.05685	0.251311	chr13:60877094-60877595
Adipocytes	4.23756	0.235996	chr1:181319218-181319719
Adipocytes	3.15416	0.112589	chr14:40538731-40539232
Adipocytes	3.74511	0.192898	chr1:175682975-175683476
Adipocytes	4.64506	0.232933	chr1:175681196-175681697
Adipocytes	4.46409	0.241229	chr1:174666563-174667064
Adipocytes	9.74195	0.692039	chr8:13948309-13948810
Adipocytes	3.43609	0.159045	chr15:92776564-92777065
Adipocytes	4.37914	0.285316	chr1:164820657-164821158
Adipocytes	4.39514	0.275716	chr4:109581784-109582285
Adipocytes	15.2205	0.801601	chr8:23214995-23215496
Adipocytes	5.1843	0.278614	chr4:109576283-109576784
Adipocytes	11.4889	0.7664	chr8:25373214-25373715
Adipocytes	3.62938	0.148103	chr1:149251985-149252486
Adipocytes	4.03319	0.207482	chr12:107424279-107424780
Adipocytes	6.51146	0.276769	chr4:86300339-86300840
Adipocytes	6.72691	0.463807	chr7:96149462-96149963
Adipocytes	4.61921	0.295701	chr1:153001847-153002348
Adipocytes	5.66567	0.185928	chr1:189526454-189526955
Adipocytes	7.3831	0.224832	chr12:103854176-103854677
Adipocytes	11.2427	0.793421	chr7:137486907-137487408
Adipocytes	5.83311	0.391393	chr7:84598845-84599346
Adipocytes	6.66412	0.403163	chr7:88027378-88027879
Adipocytes	11.7475	0.693247	chr18:51150640-51151141
Adipocytes	2.65309	0.109052	chr12:90018332-90018833
Adipocytes	5.45515	0.308467	chr13:58420991-58421492
Adipocytes	17.9068	0.861181	chr7:139011422-139011923
Adipocytes	3.63061	0.192397	chr1:26291611-26292112
Adipocytes	7.38187	0.386075	chr6:93774213-93774714
Adipocytes	5.54748	0.219448	chr1:23100665-23101166
Adipocytes	4.35452	0.201533	chr1:23099037-23099538
Adipocytes	11.83	0.803759	chr7:27628159-27628660
Adipocytes	7.83123	0.337318	chr4:125893091-125893592
Adipocytes	10.2307	0.728939	chr18:32052360-32052861
Adipocytes	5.90697	0.327096	chr13:21472618-21473119
Adipocytes	11.9051	0.848498	chr7:35130788-35131289
Adipocytes	7.09625	0.239685	chr12:101560099-101560600
Adipocytes	4.53919	0.278329	chr13:20832070-20832571
Adipocytes	15.186	0.800098	chr7:35138465-35138966
Adipocytes	7.17258	0.281802	chr4:125733428-125733929
Adipocytes	11.7327	0.638515	chr17:84856951-84857452
Adipocytes	7.05685	0.189307	chr12:103849542-103850043
Adipocytes	5.22	0.320076	chr4:125290673-125291174
Adipocytes	7.85093	0.24012	chr1:190706331-190706832
Adipocytes	3.7131	0.205658	chr1:190705821-190706322
Adipocytes	5.83188	0.274729	chr15:52005698-52006199
Adipocytes	12.1267	0.643447	chr19:41812445-41812946
Adipocytes	7.82139	0.460467	chr7:125661891-125662392
Adipocytes	4.02334	0.232098	chr1:88116755-88117256
Adipocytes	2.90917	0.160621	chr15:42347815-42348316
Adipocytes	11.4754	0.707259	chr3:144256106-144256607
Adipocytes	5.17322	0.295406	chr1:130851280-130851781
Adipocytes	5.94883	0.18436	chr10:76053867-76054368
Adipocytes	11.0309	0.717367	chr2:173015137-173015638
Adipocytes	4.88267	0.281214	chr1:130996605-130997106
Adipocytes	4.70416	0.26437	chr15:51157343-51157844
Adipocytes	3.43855	0.204486	chr10:73328422-73328923
Adipocytes	12.9934	0.678564	chr3:154452471-154452972
Adipocytes	12.8346	0.759044	chr3:157713966-157714467
Adipocytes	11.4791	0.806702	chr2:169925963-169926464
Adipocytes	5.51547	0.328128	chr1:132801385-132801886
Adipocytes	6.53731	0.316715	chr4:45559925-45560426
Adipocytes	8.21658	0.242315	chr11:21491228-21491729
Adipocytes	4.60074	0.263098	chr4:44493098-44493599
Adipocytes	9.79982	0.634696	chr2:167213245-167213746
Adipocytes	10.5286	0.674703	chr2:157513570-157514071
Adipocytes	10.6813	0.725627	chr2:157484147-157484648
Adipocytes	4.57366	0.24524	chr11:26478391-26478892
Adipocytes	10.7687	0.727293	chr4:100989736-100990237
Adipocytes	12.8518	0.271326	chr4:35266235-35266736
Adipocytes	9.10546	0.24405	chr10:40790396-40790897
Adipocytes	4.90976	0.141828	chr15:49256810-49257311
Adipocytes	8.44065	0.399286	chr7:140763987-140764488
Adipocytes	2.89562	0.139801	chr15:50211188-50211689
Adipocytes	6.53239	0.39396	chr7:35174217-35174718
Adipocytes	9.94755	0.702803	chr4:135770594-135771095
Adipocytes	2.91163	0.152209	chr15:28472461-28472962
Adipocytes	9.77396	0.402522	chr7:35187951-35188452
Adipocytes	7.36956	0.279164	chr15:51020703-51021204
Adipocytes	12.5674	0.68274	chr2:34146925-34147426
Adipocytes	2.88331	0.179595	chr15:31991596-31992097
Adipocytes	7.22675	0.336532	chr1:12701883-12702384
Adipocytes	6.90542	0.168378	chr15:31972857-31973358
Adipocytes	15.0703	0.686728	chr2:58457031-58457532
Adipocytes	12.6856	0.746519	chr2:6950585-6951086
Adipocytes	5.26925	0.25589	chr13:35525062-35525563
Adipocytes	3.26004	0.16192	chr15:3697484-3697985
Adipocytes	3.60476	0.190638	chr10:97682027-97682528
Adipocytes	4.14892	0.157283	chr15:31922230-31922731
Adipocytes	11.6256	0.79291	chr2:33033295-33033796
Adipocytes	5.15721	0.344467	chr7:57165608-57166109
Adipocytes	14.8351	0.740027	chr2:26617284-26617785
Adipocytes	5.00702	0.183362	chr11:15751039-15751540
Adipocytes	8.32246	0.285449	chr15:51124997-51125498
Adipocytes	2.97688	0.169425	chr15:40680835-40681336
Adipocytes	4.77556	0.241728	chr10:90465392-90465893
Adipocytes	5.62874	0.292757	chr13:32667671-32668172
Adipocytes	3.60476	0.19004	chr10:90272500-90273001
Adipocytes	6.94851	0.230227	chr10:90236709-90237210
Adipocytes	6.44744	0.206962	chr11:18622980-18623481
Adipocytes	3.71433	0.200688	chr10:90236013-90236514
Adipocytes	4.01965	0.244154	chr10:88363590-88364091
Adipocytes	5.62381	0.199361	chr10:87966359-87966860
Adipocytes	7.93957	0.454952	chr7:35186900-35187401
Adipocytes	16.1475	1.18675	chr9:102755683-102756184
Adipocytes	5.28402	0.298451	chr13:31667864-31668365
Adipocytes	2.59277	0.134242	chr15:51124153-51124654
Adipocytes	8.47635	0.276766	chr15:51442601-51443102
Adipocytes	3.77712	0.207222	chr10:114758638-114759139
Adipocytes	10.3981	0.680175	chr5:110582538-110583039
Adipocytes	5.9279	0.24198	chr10:110112291-110112792
Adipocytes	4.32497	0.258922	chr13:29244102-29244603
Adipocytes	3.98764	0.182817	chr10:107093578-107094079
Adipocytes	9.14978	0.633845	chr5:135501036-135501537
Adipocytes	4.38037	0.285604	chr1:14776073-14776574
Adipocytes	12.608	0.807885	chr19:56202596-56203097
Adipocytes	12.1427	0.755806	chr5:135660480-135660981
Adipocytes	11.9531	0.710718	chr5:135761842-135762343
Adipocytes	16.1229	0.775814	chr5:138207190-138207691
Adipocytes	6.19998	0.397079	chr7:130313221-130313722
Adipocytes	3.29944	0.193077	chr1:98324490-98324991
Adipocytes	9.65331	0.343791	chr7:76598289-76598790
Adipocytes	7.69827	0.278566	chr15:43735684-43736185
Adipocytes	7.89649	0.305748	chr4:68856791-68857292
Adipocytes	12.363	0.642429	chr5:24068886-24069387
Adipocytes	6.01408	0.230879	chr1:9532172-9532673
Adipocytes	7.69704	0.245216	chr1:9529177-9529678
Adipocytes	13.2396	0.657352	chr19:44475182-44475683
Adipocytes	8.67825	0.398671	chr7:78280207-78280708
Adipocytes	5.99315	0.374522	chr6:118185412-118185913
Adipocytes	2.17295	0.117661	chr13:20742212-20742713
Adipocytes	11.4434	0.786689	chr5:35879149-35879650
Adipocytes	6.07564	0.198083	chr10:115106653-115107154
Adipocytes	12.9404	0.664105	chr4:136098351-136098852
Adipocytes	15.5837	0.823249	chr19:7601484-7601985
Adipocytes	10.3501	0.683105	chr4:89393319-89393820
Adipocytes	5.56964	0.284327	chr1:138786888-138787389
Adipocytes	3.87807	0.141485	chr15:51235917-51236418
Adipocytes	3.72664	0.19091	chr10:22504788-22505289
Adipocytes	13.0155	0.728571	chr4:44999950-45000451
Adipocytes	14.8721	0.86259	chr4:47129937-47130438
Adipocytes	4.7177	0.122522	chr14:115914313-115914814
Adipocytes	12.2732	0.85847	chr2:156486050-156486551
Adipocytes	7.24768	0.287386	chr15:51254106-51254607
Adipocytes	13.9253	0.723289	chr4:47209453-47209954
Adipocytes	8.34339	0.293542	chr4:22274705-22275206
Adipocytes	15.1491	0.726045	chr2:150808407-150808908
Adipocytes	9.48218	0.672727	chr2:11641858-11642359
Adipocytes	3.50503	0.210144	chr10:13134635-13135136
Adipocytes	3.33514	0.203925	chr11:44855399-44855900
Adipocytes	8.21289	0.236825	chr10:126115321-126115822
Adipocytes	6.86603	0.219038	chr11:44859541-44860042
Adipocytes	4.24002	0.212576	chr10:12366452-12366953
Adipocytes	8.98481	0.299283	chr13:45206867-45207368
Adipocytes	10.5742	0.688521	chr4:82200205-82200706
Adipocytes	3.28466	0.185968	chr10:12128113-12128614
Adipocytes	4.83096	0.219944	chr10:12126889-12127390
Adipocytes	6.16797	0.322525	chr1:143490876-143491377
Adipocytes	2.9264	0.169014	chr15:56133732-56134233
Adipocytes	6.36619	0.244796	chr11:45560018-45560519
Adipocytes	2.32438	0.111588	chr14:120623176-120623677
Adipocytes	1.98089	0.130651	chr13:31672952-31673453
Adipocytes	10.2381	0.338727	chr4:109535042-109535543
Adipocytes	6.17413	0.270649	chr13:34956130-34956631
Adipocytes	14.0214	0.64572	chr8:27228329-27228830
Adipocytes	17.7923	0.736869	chr16:25224684-25225185
Adipocytes	13.4735	0.436248	chr6:17278280-17278781
Adipocytes	19.9271	1.61506	chr19:40356980-40357481
Adipocytes	3.29697	0.159989	chrX:134080707-134081208
Adipocytes	3.15293	0.160799	chrX:133818026-133818527
Adipocytes	3.99133	0.263809	chr13:98486199-98486700
Adipocytes	10.4843	0.708792	chr16:19912641-19913142
Adipocytes	1.85655	0.112496	chr12:104515526-104516027
Adipocytes	1.96858	0.117305	chr12:103889725-103890226
Adipocytes	8.97249	0.314692	chr4:99554790-99555291
Adipocytes	2.37978	0.12155	chr12:10953454-10953955
Adipocytes	4.32128	0.138734	chr16:51025602-51026103
Adipocytes	2.81314	0.173754	chrX:106925162-106925663
Adipocytes	3.2662	0.123366	chr11:93030648-93031149
Adipocytes	2.24435	0.13825	chr9:98730782-98731283
Adipocytes	11.0149	0.420744	chr8:115558215-115558716
Adipocytes	2.9067	0.168058	chr9:98247670-98248171
Adipocytes	21.5227	1.75068	chr3:14863275-14863776
Adipocytes	4.16738	0.173427	chr9:94777904-94778405
Adipocytes	8.15379	0.458786	chr6:143614552-143615053
Adipocytes	9.85029	0.641044	chr15:91170915-91171416
Adipocytes	6.85864	0.256935	chr9:51892847-51893348
Adipocytes	9.51542	0.329708	chr3:42212422-42212923
Adipocytes	3.11107	0.164854	chr9:92515643-92516144
Adipocytes	2.81683	0.15482	chrX:143446754-143447255
Adipocytes	3.26004	0.166589	chrX:160360249-160360750
Adipocytes	7.9445	0.167307	chrX:56282081-56282582
Adipocytes	4.00118	0.172516	chr16:40843590-40844091
Adipocytes	3.30682	0.172642	chr16:41032081-41032582
Adipocytes	7.60471	0.33095	chr4:9741519-9742020
Adipocytes	6.25785	0.257105	chr13:90704058-90704559
Adipocytes	4.27819	0.189687	chr12:33498485-33498986
Adipocytes	6.53978	0.194875	chr12:34055947-34056448
Adipocytes	3.64908	0.188398	chr12:34124491-34124992
Adipocytes	3.03844	0.098527	chr12:14967613-14968114
Adipocytes	6.77123	0.311809	chr3:63019302-63019803
Adipocytes	4.25972	0.134707	chrX:145995713-145996214
Adipocytes	4.45916	0.168118	chrX:35851903-35852404
Adipocytes	5.07719	0.331538	chr3:60115288-60115789
Adipocytes	4.09105	0.268999	chr3:60059370-60059871
Adipocytes	9.32337	0.417524	chr6:29136556-29137057
Adipocytes	6.54347	0.402437	chr6:29080837-29081338
Adipocytes	5.98207	0.369606	chr6:29072192-29072693
Adipocytes	6.10026	0.356742	chr6:29060819-29061320
Adipocytes	5.46869	0.371364	chr6:29043281-29043782
Adipocytes	2.67279	0.146256	chr1:143553931-143554432
Adipocytes	7.89772	0.278514	chr3:58972313-58972814
Adipocytes	2.97934	0.158143	chr1:143492144-143492645
Adipocytes	5.20769	0.267424	chr13:92155228-92155729
Adipocytes	7.31662	0.173669	chr9:90887417-90887918
Adipocytes	5.25447	0.130561	chr11:91396584-91397085
Adipocytes	2.36501	0.139862	chr9:90771041-90771542
Adipocytes	2.91286	0.153286	chr9:23360783-23361284
Adipocytes	4.13291	0.271128	chr3:152688492-152688993
Adipocytes	3.41886	0.179765	chr9:15945146-15945647
Adipocytes	5.51055	0.276703	chr3:149567639-149568140
Adipocytes	6.21845	0.277836	chr3:149566245-149566746
Adipocytes	4.98486	0.320201	chr3:149199019-149199520
Adipocytes	6.71952	0.320684	chr3:148814576-148815077
Adipocytes	4.26587	0.261915	chr3:14832160-14832661
Adipocytes	6.26154	0.373288	chr6:125654009-125654510
Adipocytes	5.64228	0.273092	chr5:108374032-108374533
Adipocytes	4.03565	0.181191	chr9:25363239-25363740
Adipocytes	9.71487	0.370656	chr6:125653391-125653892
Adipocytes	4.65245	0.244565	chr12:69939712-69940213
Adipocytes	3.45702	0.188213	chr12:72469017-72469518
Adipocytes	3.47918	0.146264	chr9:102202524-102203025
Adipocytes	3.82144	0.168406	chr9:102010697-102011198
Adipocytes	3.30559	0.139836	chr8:99927323-99927824
Adipocytes	6.45606	0.169375	chr8:99926613-99927114
Adipocytes	5.84049	0.168302	chr8:97733324-97733825
Adipocytes	4.93561	0.14773	chr8:97013443-97013944
Adipocytes	3.33514	0.16576	chr8:96950400-96950901
Adipocytes	9.5302	0.452255	chr6:119796246-119796747
Adipocytes	2.67033	0.158739	chr9:109379424-109379925
Adipocytes	2.95841	0.168258	chr9:26820744-26821245
Adipocytes	11.0617	0.716516	chr15:12100849-12101350
Adipocytes	6.85248	0.334506	chr3:154372698-154373199
Adipocytes	3.02366	0.103876	chr11:91364510-91365011
Adipocytes	5.04888	0.281992	chr15:39738709-39739210
Adipocytes	5.27294	0.310723	chr5:100854792-100855293
Adipocytes	3.87314	0.158419	chr9:84533080-84533581
Adipocytes	4.18462	0.149418	chr9:74304433-74304934
Adipocytes	13.5855	0.837665	chr15:84634246-84634747
Adipocytes	5.06857	0.289728	chr5:102141103-102141604
Adipocytes	3.7131	0.152877	chr9:51426888-51427389
Adipocytes	7.18612	0.32711	chr5:102293291-102293792
Adipocytes	2.45857	0.147965	chr9:48500526-48501027
Adipocytes	13.2445	0.698873	chr15:54863218-54863719
Adipocytes	13.1177	0.433208	chr8:118143336-118143837
Adipocytes	13.407	0.844636	chr15:42329857-42330358
Adipocytes	10.8266	0.345115	chr6:135727050-135727551
Adipocytes	15.7893	0.678028	chr15:31989509-31990010
Adipocytes	3.12954	0.127654	chr14:83970135-83970636
Adipocytes	9.14362	0.258965	chr14:115845584-115846085
Adipocytes	2.38101	0.11767	chr11:66600992-66601493
Adipocytes	6.8611	0.317187	chr3:157371485-157371986
Adipocytes	1.90579	0.110549	chr14:84050869-84051370
Adipocytes	6.35141	0.267991	chr3:157052096-157052597
Adipocytes	3.86329	0.166789	chr9:30228537-30229038
Adipocytes	5.29387	0.35443	chr6:129173455-129173956
Adipocytes	2.92271	0.141144	chrX:56305213-56305714
Adipocytes	8.30276	0.173025	chrX:56309761-56310262
Adipocytes	7.57762	0.367732	chr8:110612497-110612998
Adipocytes	6.32679	0.257391	chr4:93886501-93887002
Adipocytes	4.67707	0.161541	chr1:146313002-146313503
Adipocytes	13.998	0.732686	chr8:87967324-87967825
Adipocytes	12.5662	0.679629	chr8:94470764-94471265
Adipocytes	11.7647	0.729187	chr9:57296149-57296650
Adipocytes	5.13752	0.298151	chr15:40928024-40928525
Adipocytes	13.1953	0.29638	chr4:100674877-100675378
Adipocytes	12.0589	0.690703	chr16:37817936-37818437
Adipocytes	6.43513	0.43021	chr6:53219421-53219922
Adipocytes	4.2314	0.277199	chr4:101032986-101033487
Adipocytes	8.9134	0.280333	chr4:103384971-103385472
Adipocytes	12.7558	0.651237	chr9:114612419-114612920
Adipocytes	9.07222	0.438657	chr8:10825077-10825578
Adipocytes	3.56044	0.221857	chr1:132942375-132942876
Adipocytes	5.20892	0.276842	chr3:7547872-7548373
Adipocytes	7.53946	0.462882	chr6:54211907-54212408
Adipocytes	2.97319	0.14661	chr16:27491819-27492320
Adipocytes	5.60165	0.374592	chr6:58942486-58942987
Adipocytes	10.8561	0.404833	chr6:52409980-52410481
Adipocytes	18.2121	0.761132	chr9:75347945-75348446
Adipocytes	3.42501	0.205558	chr1:154214935-154215436
Adipocytes	9.63977	0.640798	chr16:42303459-42303960
Adipocytes	4.22771	0.238173	chr1:119855715-119856216
Adipocytes	14.1322	0.671943	chr9:99171151-99171652
Adipocytes	4.67707	0.312561	chr3:87009976-87010477
[truncated: 318,306+ more rows]
